# Supplementary material for: Behavioral and transcriptome alterations in male and female mice with postnatal deletion of TrkB in dorsal striatal medium spiny neurons
Source: Mol Neurodegener. 2013 Dec 26;8:47. doi: 10.1186/1750-1326-8-47 (PMC3880973; doi:10.1186/1750-1326-8-47)
Supplement: Additional file 1: Table S1 — Genes differentially expressed in striatum of D9ΔTrkB mice at P < 0.05. [file 1750-1326-8-47-S1.xlsx]

## Sheet: Sheet1
Supplementary Table 1: Genes differentially expressed in striatum of D9DTrkB mice at P < 0.05
Probe	Accession	Symbol	Log2ratio	p.value
ILMN_2733073	NM_009109	Ryr1	-1.712	<0.00001
ILMN_2730425	NM_009109	Ryr1	-1.657	<0.00001
ILMN_2842357	NM_009109.1	Ryr1	-1.208	<0.00001
ILMN_1233172	NM_011141.1	Pou3f1	-1.229	<0.00001
ILMN_3112334	NM_001024927.2	Pitpnm3	-0.931	<0.00001
ILMN_1253797	NM_178804	Slit2	0.912	<0.00001
ILMN_1241225	NM_178788.2	Dctd	-0.733	<0.00001
ILMN_1239134	NM_145100.2	2700050C12Rik	0.79	<0.00001
ILMN_2650557	NM_021609.2	Ccbp2	-0.712	<0.00001
ILMN_1235811	NM_133187	1110032E23Rik	-0.662	<0.00001
ILMN_2858359	NM_175554.3	Clspn	-0.788	<0.00001
ILMN_2590975	NM_178406.1	Gpr153	0.715	<0.00001
ILMN_2987862	NM_011066.1	Per2	-0.785	<0.00001
ILMN_1250696	NM_011627.2	Tpbg	0.62	<0.00001
ILMN_2748165	NM_201255	Krt1-9	-0.888	<0.00001
ILMN_3162060	NM_001025382.1	MGC99845	0.793	<0.00001
ILMN_2840985	NM_012028.2	St6galnac5	-0.72	<0.00001
ILMN_1253387	NM_009769	Klf5	-0.898	<0.00001
ILMN_2623056	NM_175554.3	Clspn	-0.627	<0.00001
ILMN_2605512	NM_008484.1	Lamb3	0.625	<0.00001
ILMN_1229662	NM_023438.2	Gm644	-0.811	<0.00001
ILMN_1215713	NM_020596.1	Egr4	-0.72	<0.00001
ILMN_1226662	NM_173419.1	Dleu7	0.532	1e-05
ILMN_1243830	NM_011077.1	Phex	-0.542	1e-05
ILMN_2460136	NM_011618.1	Tnnt1	0.755	1e-05
ILMN_2482209	NM_009416.2	Tpm2	0.579	1e-05
ILMN_1236700	NM_011056.1	Pde4d	-0.461	1e-05
ILMN_2754881	NM_172788.2	Sh3md4	-0.587	1e-05
ILMN_2675000	XM_148432.1	4930511J11Rik	-0.551	1e-05
ILMN_1241128	NM_026192.1	1810009B06Rik	-0.505	1e-05
ILMN_2771087	NM_053090	Drctnnb1a	0.555	2e-05
ILMN_2432550	NM_144551.3	Trib2	-0.521	2e-05
ILMN_1235741	NM_007418.2	Adra2c	-0.543	2e-05
ILMN_1254663	NM_053199.2	Igsf4b	-0.621	2e-05
ILMN_3152476	NM_007418.2	Adra2c	-0.646	2e-05
ILMN_2987863	NM_011066.1	Per2	-0.704	2e-05
ILMN_1234281	NM_007675.2	Ceacam10	0.599	2e-05
ILMN_2964785	NM_001039198.1	Zfhx2	-0.502	2e-05
ILMN_2942551	NM_172966.1	Sh3rf2	-0.501	3e-05
ILMN_2901409	NM_172930.2	6430550H21Rik	0.715	3e-05
ILMN_2733185	NM_026514	Cdc42ep3	-0.51	3e-05
ILMN_2528345	XM_139193.4	LOC239102	-0.503	3e-05
ILMN_2617920	XM_355478.1	1110017D15Rik	0.464	4e-05
ILMN_2623983	NM_010118.1	Egr2	-0.936	4e-05
ILMN_2789948	NM_007486.1	Arhgdib	-0.574	4e-05
ILMN_2704027	XM_110620.2	Slc25a18	0.423	4e-05
ILMN_2732079	NM_177716.1	AI836003	0.46	5e-05
ILMN_1252185	NM_011255.1	Rbp4	-0.59	5e-05
ILMN_1256257	NM_015783.1	G1p2	-0.646	5e-05
ILMN_2645295	NM_026125.1	1110035L05Rik	-0.441	6e-05
ILMN_2758190	NM_207279.1	Plcxd1	-0.436	6e-05
ILMN_2897748	NM_172788.2	Sh3md4	-0.477	6e-05
ILMN_2827162	NM_028199.2	Plxdc1	-0.473	7e-05
ILMN_3102736	NM_001033302.1	Gm129	-0.489	7e-05
ILMN_2744374	NM_172205.1	Sbsn	-0.446	8e-05
ILMN_2662054	NM_174998.1	Hpcal4	-0.594	8e-05
ILMN_1259961	NM_029987.1	Rpe65	-0.548	8e-05
ILMN_2976250	NM_022328.2	Mllt1	-0.395	8e-05
ILMN_1221424	XM_126935	D630041K24Rik	0.427	8e-05
ILMN_2689790	NM_008344.1	Igfbp6	-0.662	9e-05
ILMN_1217804	NM_013643.1	Ptpn5	-0.429	9e-05
ILMN_2789294	NM_027865.1	Tmem25	0.419	9e-05
ILMN_1219628	NM_027398.2	Kcnip1	0.451	9e-05
ILMN_1248298	NM_028199.2	Plxdc1	-0.453	0.00011
ILMN_2662926	NM_007913.2	Egr1	-0.454	0.00013
ILMN_1228958	NM_008046.1	Fst	-0.404	0.00014
ILMN_2691509	NM_178607	Rnf24	-0.38	0.00015
ILMN_2666622	NM_009061	Rgs2	-0.494	0.00015
ILMN_1228970	NM_153514.3	Rhobtb2	-0.371	0.00016
ILMN_1242308	NM_009331.2	Tcf7	-0.368	0.00016
ILMN_2622500	NM_145356.2	B230208J24Rik	0.526	0.00017
ILMN_2967622	NM_153410.2	Gpsm1	-0.451	0.00017
ILMN_2684289	NM_009152.2	Sema3a	0.391	0.00017
ILMN_1253269	XM_136316.4	6430517E21Rik	-0.372	0.00017
ILMN_2980015	NM_026630.1	2410116G06Rik	0.481	0.00018
ILMN_2490252	NM_033524	Spred1	-0.45	0.00019
ILMN_2841307	NM_172430.2	4930544G21Rik	0.382	0.00022
ILMN_2907241	NM_001033334.1	Tmem90a	-0.384	0.00023
ILMN_2759079	NM_008903.1	Ppap2a	0.399	0.00024
ILMN_3127335	NM_001040088.1	Sytl2	0.386	0.00025
ILMN_1253860	NM_008552.2	Mas1	-0.376	0.00025
ILMN_2695819	NM_030143.2	Ddit4l	-0.412	0.00026
ILMN_1235488	NM_178888.3	Garnl3	-0.629	0.00026
ILMN_3159131	NM_007812.1	Cyp2a5	-0.595	0.00027
ILMN_2733897	NM_153157	Olfm3	0.371	0.00029
ILMN_3107156	NM_013469.1	Anxa11	0.355	0.0003
ILMN_1248537	NM_026268.1	Dusp6	-0.491	0.0003
ILMN_2438724	NM_012038.2	Vsnl1	0.498	0.00031
ILMN_2925711	NM_026268.1	Dusp6	-0.512	0.00032
ILMN_2869082	NM_001030293.2	Spry3	-0.373	0.00032
ILMN_2927565	NM_026163.1	Pkp2	-0.494	0.00033
ILMN_2501719	NM_023649.1	Ush1c	0.468	0.00034
ILMN_3043178	NM_028624.1	1110017D15Rik	0.35	0.00035
ILMN_2637413	NM_198866.1	Dbpht2	-0.563	0.00036
ILMN_2711523	NM_008174	Grm8	0.451	0.00038
ILMN_2666205	NM_199021.2	Dpp10	0.364	0.00038
ILMN_3123657	NM_001029843.1	Vrk1	-0.45	0.00038
ILMN_2845849	NM_011273.2	Xpr1	0.37	0.00039
ILMN_1216073	NM_023537.4	Rab3b	0.393	0.00042
ILMN_2768786	NM_177678.3	Ablim2	-0.385	0.00043
ILMN_1221750	NM_008506.2	Lmyc1	0.489	0.00044
ILMN_1240598	NM_178049.2	BC034054	0.382	0.00045
ILMN_1250766	NM_021495	Pvrl3	0.555	0.00046
ILMN_1229553	XM_194109.2	Igsf3	0.4	0.00048
ILMN_2755692	NM_023790.1	1700030E05Rik	-0.363	0.0005
ILMN_2679513	NM_139154.1	Rab40c	-0.344	0.0005
ILMN_2854117	NM_028603.1	2410081M15Rik	-0.402	0.00051
ILMN_2589412	NM_015747.1	Slc20a1	0.463	0.00052
ILMN_2846194	NM_026728.1	Echdc2	0.507	0.00053
ILMN_3033562	NM_001025383.1	MGC106740	-0.373	0.00054
ILMN_3029489	NM_001033302.1	Gm129	-0.462	0.00054
ILMN_2757838	NM_199056.1	1810043M15Rik	-0.346	0.00055
ILMN_2709220	NM_172751.1	Arhgef10	-0.33	0.00056
ILMN_2938820	NM_008691.2	Nefm	0.504	0.00056
ILMN_1230765	NM_013837.1	Tpst1	-0.345	0.00057
ILMN_1255211	NM_170673	A730016F12Rik	0.566	0.00059
ILMN_1221619	NM_010919	Nkx2-2	0.46	0.00061
ILMN_2713240	NM_207030.1	Tas2r131	0.327	0.00063
ILMN_2625197	NM_007955.2	Ptprv	-0.581	0.00065
ILMN_2725698	NM_080644.2	Cacng5	0.403	0.00066
ILMN_3094228	NM_207279.1	Plcxd1	-0.362	0.00066
ILMN_2847276	NM_178076.2	Mcf2l	-0.395	0.00067
ILMN_2698449	NM_010415.1	Dtr	-0.336	0.00067
ILMN_2619848	NM_011638.3	Tfrc	0.447	0.00067
ILMN_1229397	NM_009199.1	Slc1a1	-0.35	0.00068
ILMN_3131693	NM_033327.2	Zfp423	0.329	0.00072
ILMN_2869623	NM_029528.2	6330503C03Rik	-0.334	0.00073
ILMN_2856865	NM_144817.2	Camk1g	-0.437	0.00074
ILMN_2724545	NM_145587.1	Sbk	-0.377	0.00074
ILMN_2665948	NM_026163.1	Pkp2	-0.397	0.00074
ILMN_2596569	NM_026865.1	1700113I22Rik	-0.328	0.00075
ILMN_2648921	NM_053133.1	Pcdhb8	-0.45	0.00078
ILMN_2717975	NM_009331.2	Tcf7	-0.437	0.00078
ILMN_2849449	NM_010577.2	Itga5	-0.379	0.00078
ILMN_2718149	NM_152134.1	Homer1	-0.399	0.00078
ILMN_1233991	NM_172583.2	9330187M14Rik	-0.324	0.0008
ILMN_2853342	NM_011862.1	Pacsin2	0.419	0.00081
ILMN_2942554	NM_172966.1	Sh3rf2	-0.415	0.00081
ILMN_2918663	NM_025346.1	Rmnd5b	-0.358	0.00083
ILMN_2487170	NM_009416.2	Tpm2	0.362	0.00084
ILMN_3126933	NM_199323.2	Tacc1	-0.42	0.00084
ILMN_2434472	NM_009413.1	Tpd52l1	-0.455	0.00085
ILMN_2596396	NM_019518.2	Grasp	-0.366	0.00085
ILMN_2785353	NM_134159.2	Il17rc	-0.397	0.00089
ILMN_2837671	NM_133754.3	Fblim1	-0.443	0.00089
ILMN_1248444	NM_183155.1	BC002230	-0.451	0.0009
ILMN_2690911	NM_172853	Cdh7	-0.328	0.00091
ILMN_2655386	NM_010599.2	Kcnab3	0.374	0.00094
ILMN_2606540	NM_172737.1	D430041B17	-0.356	0.00095
ILMN_1226356	NM_173016.2	AI427515	-0.633	0.00099
ILMN_2629112	NM_139306.1	CRG-L1	-0.621	0.00099
ILMN_2418426	NM_009517.1	Wig1	-0.31	0.00101
ILMN_2457408	NM_172503.2	Zswim4	-0.374	0.00102
ILMN_2792756	NM_176833.2	Ppm1f	-0.37	0.00103
ILMN_2591370	NM_053155.1	Clmn	0.351	0.00103
ILMN_2658815	NM_029537.1	Tmem98	0.33	0.00104
ILMN_1231710	NM_198408.1	Crhbp	0.589	0.00104
ILMN_1225085	NM_008855.1	Prkcb	-0.33	0.00105
ILMN_2741271	NM_153167.1	AA959934	-0.322	0.00108
ILMN_2754954	NM_007863.1	Mpp3	-0.392	0.00108
ILMN_2740465	NM_008364.1	Il1rap	0.314	0.00109
ILMN_1240294	XM_143471.2	Kcna10	0.311	0.0011
ILMN_2767605	NM_008505.3	Lmo2	-0.415	0.0011
ILMN_2592486	NM_009402.1	Pglyrp1	-0.499	0.00111
ILMN_2654997	NM_175338.2	5730453H04Rik	-0.31	0.00111
ILMN_2826916	NM_011212.2	Ptpre	-0.303	0.00111
ILMN_2980815	NM_130878.2	Pcdh21	-0.674	0.00113
ILMN_1217753	NM_016795.2	Srpk1	-0.367	0.00115
ILMN_2914870	NM_001033418.1	Gm767	-0.333	0.00116
ILMN_2973467	NM_145967.1	Vstm2	0.447	0.00116
ILMN_1221193	NM_016984.1	Trpc4	0.307	0.00117
ILMN_2785350	NM_134159.2	Il17rc	-0.403	0.00118
ILMN_2701355	NM_178421.2	Nanos1	-0.374	0.00119
ILMN_2445324	NM_009569.1	Zfpm1	-0.353	0.0012
ILMN_2620406	NM_016789.2	Nptx2	-0.656	0.0012
ILMN_1247775	NM_009814.1	Casq2	-0.307	0.0012
ILMN_1226325	NM_033569.1	Cnnm2	-0.3	0.00121
ILMN_3160621	NM_001033348.1	A230067G21Rik	0.308	0.00123
ILMN_2748222	NM_021344.2	Tesc	-0.328	0.00123
ILMN_2925923	NM_001039385.1	Vgf	-0.847	0.00124
ILMN_2812240	NM_080644.2	Cacng5	0.514	0.00125
ILMN_2625913	NM_145967.1	Vstm2	0.353	0.00128
ILMN_1249578	NM_011436	Sorl1	-0.396	0.00129
ILMN_2923960	NM_009875.2	Cdkn1b	0.326	0.00131
ILMN_2588249	NM_020568.1	S3-12	-0.595	0.00132
ILMN_1234471	NM_007804.2	Cutl2	0.38	0.00135
ILMN_2703023	NM_028715.2	Fcho1	-0.369	0.00136
ILMN_2801891	NM_030206.1	Cygb	0.306	0.00137
ILMN_1222489	NM_172294	Sulf1	0.646	0.00138
ILMN_2805672	NM_011074.1	Pftk1	0.342	0.00138
ILMN_2730926	NM_172947	2600001B17Rik	0.335	0.00139
ILMN_1253182	NM_010474.1	Hs3st1	0.384	0.00139
ILMN_1241168	NM_053246.1	Dok4	-0.397	0.00145
ILMN_1221274	NM_026405.2	Rab32	0.375	0.0015
ILMN_2661650	NM_139292.1	Dp1l1	-0.37	0.00153
ILMN_2890328	NM_019832.2	Gkap1	0.332	0.00155
ILMN_1227463	NM_016909.1	Tsnax	0.287	0.00158
ILMN_2841753	NM_008515.1	Lrrfip1	0.319	0.00158
ILMN_2859960	NM_009622.1	Adcy1	0.42	0.00164
ILMN_2897020	NM_001033326.2	Dhrsx	-0.328	0.00165
ILMN_1243949	NM_152915.1	Dner	0.297	0.00168
ILMN_2668020	NM_021889.2	Syt9	-0.342	0.00169
ILMN_2809611	NM_009272.2	Srm	-0.387	0.00169
ILMN_2919201	NM_007728.2	Coch	-0.362	0.0017
ILMN_2677113	NM_008718.1	Npas1	0.382	0.00171
ILMN_2767905	NM_009905.1	Clk1	0.355	0.00176
ILMN_3009880	NM_174851.2	Il28ra	0.352	0.00176
ILMN_2753021	XM_134599.3	Rnf166	-0.317	0.00179
ILMN_1231901	XM_126185	9130006A14Rik	-0.369	0.00186
ILMN_2696610	NM_030054.2	Mscp	-0.371	0.00186
ILMN_1239238	NM_008856.2	Prkch	-0.343	0.00189
ILMN_2660471	NM_007856.2	Dhcr7	0.367	0.00191
ILMN_1250582	NM_053248	Slc5a5	0.354	0.00191
ILMN_2610013	NM_009170	Shh	0.488	0.00194
ILMN_2706268	NM_172604.1	Scara3	-0.336	0.00195
ILMN_2792028	NM_145451.1	Gpx6	-0.295	0.00199
ILMN_2594450	NM_008960	Pten	-0.292	0.002
ILMN_2596998	NM_027990.1	2310010M24Rik	0.616	0.002
ILMN_2985836	NM_146174.1	BC011487	0.297	0.00202
ILMN_1251018	NM_052824.1	Fxyd2	-0.346	0.00207
ILMN_2982200	NM_026759.2	Mrpl13	0.379	0.00208
ILMN_2701233	NM_010197.2	Fgf1	0.488	0.00209
ILMN_2689667	NM_025346.1	Rmnd5b	-0.267	0.0021
ILMN_1215300	NM_027170.1	2310057N15Rik	-0.308	0.00216
ILMN_2655144	NM_029624.2	2400010G15Rik	-0.269	0.00217
ILMN_1225615	NM_031405.1	Ars2	-0.396	0.00219
ILMN_2734181	NM_019811.2	Acas2	0.317	0.00221
ILMN_2940541	NM_001004144.1	Git1	-0.329	0.00222
ILMN_2981550	NM_007600.2	Capn1	-0.362	0.00222
ILMN_2668260	NM_010600.1	Kcnh1	0.508	0.00226
ILMN_2690584	NM_146651.1	Olfr1403	-0.278	0.0023
ILMN_3002189	NM_016708.1	Npy5r	0.393	0.00231
ILMN_2846198	NM_026728.1	Echdc2	0.373	0.00232
ILMN_2658407	NM_198093.2	Elmo1	-0.295	0.00235
ILMN_1256740	NM_175266.2	Epm2aip1	0.391	0.00236
ILMN_2752883	NM_010480.3	Hspca	0.337	0.00242
ILMN_2774690	NM_008615	Mod1	0.359	0.00243
ILMN_2978878	NM_153542.1	Lrrc20	-0.29	0.00244
ILMN_2645263	NM_030699.1	Ntng1	-0.325	0.00245
ILMN_2710139	NM_008904.1	Ppargc1a	0.386	0.00248
ILMN_1240857	NM_009944.2	Cox7a1	0.392	0.00249
ILMN_2648967	NM_025549.1	Arrdc4	-0.303	0.0025
ILMN_2681516	NM_139143.1	Slc39a6	0.261	0.0025
ILMN_2872537	NM_170591.1	Nupl1	-0.272	0.00249
ILMN_3112526	NM_001077398.1	Ldb2	0.314	0.00251
ILMN_2607765	NM_175002.1	BC025076	0.321	0.00254
ILMN_1227926	NM_010228.2	Flt1	-0.3	0.00258
ILMN_3162247	NM_028386.1	Asphd2	-0.266	0.00263
ILMN_3082031	NM_001008795.1	Whrn	0.293	0.00264
ILMN_2745450	NM_172664.2	Tlk1	-0.297	0.00267
ILMN_1246667	NM_172132.1	Jmjd2b	-0.257	0.00268
ILMN_2735615	NM_020583.4	Isg20	-0.299	0.00268
ILMN_2674890	NM_020601	Tbl1x	0.366	0.00269
ILMN_2653328	NM_174851.2	Il28ra	0.334	0.0027
ILMN_3136561	NM_009242.1	Sparc	0.353	0.0027
ILMN_2769285	NM_013662.1	Sema6b	-0.288	0.00271
ILMN_1252078	NM_053202.1	Foxp1	-0.378	0.00272
ILMN_1237546	NM_145562.1	9130213B05Rik	0.363	0.00273
ILMN_1233473	NM_146898.1	Olfr1213	0.363	0.00274
ILMN_2973824	NM_011797.1	Car14	0.306	0.00274
ILMN_2654624	NM_177907.2	AI593442	-0.383	0.00275
ILMN_2703948	NM_020605.1	Jph3	-0.319	0.00277
ILMN_2734252	NM_010417.1	Heph	0.386	0.00278
ILMN_2958067	NM_177854.2	6030405A18Rik	0.278	0.00279
ILMN_2487934	NM_028173.1	Tram1	0.278	0.0028
ILMN_2777471	NM_010398.1	H2-T23	-0.357	0.0028
ILMN_2944666	NM_010501.1	Ifit3	-0.514	0.00285
ILMN_2977535	NM_172681.3	D930015E06Rik	-0.326	0.00288
ILMN_1233606	NM_027324.2	Sfxn1	-0.263	0.0029
ILMN_1253204	NM_010434.1	Hipk3	-0.286	0.00291
ILMN_2599164	NM_172697.1	Prpf38a	0.4	0.00292
ILMN_2877787	NM_028295.1	Pdia5	-0.301	0.00294
ILMN_1253972	NM_028679.2	Irak3	-0.345	0.00298
ILMN_1242333	NM_053122.2	Immp2l	-0.288	0.00299
ILMN_2859558	NM_016889.2	Insm1	-0.298	0.003
ILMN_2478626	NM_175461	C030014K22Rik	-0.328	0.00301
ILMN_2647921	NM_207682.1	Kif1b	-0.259	0.00302
ILMN_3162465	NM_001033192.1	C78339	-0.309	0.00304
ILMN_1242239	NM_031405.1	Ars2	-0.317	0.00306
ILMN_3105563	NM_172899.2	Dmkn	-0.326	0.00308
ILMN_1248733	NM_011119	Pa2g4	0.325	0.00313
ILMN_1247358	NM_024474.2	Emid2	-0.282	0.00317
ILMN_2674924	NM_144844.1	Pcca	0.377	0.00323
ILMN_2833781	NM_001033206.2	Pwwp2	-0.359	0.00324
ILMN_2436890	XM_135485	Dhrsx	-0.29	0.00325
ILMN_2604029	NM_008452.1	Klf2	-0.485	0.00325
ILMN_2901227	NM_153059.1	Tmem5	0.279	0.00327
ILMN_2670834	NM_178880.3	Son	-0.302	0.00328
ILMN_2930602	NM_007873.2	Doc2b	-0.305	0.00328
ILMN_2974064	NM_027881.1	Osbpl3	-0.319	0.0033
ILMN_2813547	NM_001013390.2	Scn4b	-0.257	0.00332
ILMN_2680307	NM_028777	Sec14l1	-0.339	0.0034
ILMN_2852904	NM_024475.3	Ublcp1	0.272	0.00339
ILMN_2725789	NM_011317.2	Khdrbs1	0.303	0.00346
ILMN_2992403	NM_026048.2	2810452K22Rik	-0.306	0.00346
ILMN_2609323	XM_359281.1	Lst1	-0.307	0.00351
ILMN_2893437	NM_001012400.1	AU022252	-0.287	0.00353
ILMN_2736471	XM_127523.2	C86987	-0.36	0.00357
ILMN_2597412	NM_007586.1	Calb2	0.259	0.00359
ILMN_3160198	NM_001013751.1	Gm52	-0.282	0.00361
ILMN_1258636	NM_012061.1	Cadps	0.323	0.00363
ILMN_2938893	NM_016769.2	Smad3	-0.285	0.00365
ILMN_2699637	NM_017405.1	Lisch7	-0.272	0.00367
ILMN_2860501	NM_145616.2	Lrrc49	-0.316	0.00366
ILMN_1235056	NM_177081.2	Ptpn7	-0.279	0.00368
ILMN_1240346	NM_019654.2	Socs5	-0.283	0.00369
ILMN_2620893	NM_172910.1	Dlgap2	-0.304	0.00375
ILMN_2742861	XM_138237.2	BC049975	-0.284	0.00375
ILMN_2733091	NM_130862.1	Baiap2	-0.291	0.00379
ILMN_2756023	NM_153565.1	Pcsk9	-0.286	0.00381
ILMN_1233461	NM_008394.2	Isgf3g	-0.255	0.00381
ILMN_2678521	NM_030258.2	Gpr146	-0.274	0.00382
ILMN_2712685	NM_173021.1	Phka1	0.257	0.00388
ILMN_1253155	NM_025705	Dcbld1	-0.261	0.0039
ILMN_2836607	NM_181728.1	Art3	-0.366	0.00392
ILMN_2913326	NM_025642.1	2610039C10Rik	-0.295	0.00395
ILMN_2953751	NM_028777.1	Sec14l1	-0.35	0.00395
ILMN_3095356	NM_001025085.1	LOC545013	0.301	0.00395
ILMN_2798606	NM_023872.2	Kcnq5	-0.271	0.00397
ILMN_2940195	NM_019946.3	Mgst1	0.331	0.00401
ILMN_1223179	NM_010398.1	H2-T23	-0.408	0.00411
ILMN_2689785	NM_009853	Cd68	-0.342	0.00413
ILMN_2977690	NM_133847.3	Tm9sf4	-0.261	0.00418
ILMN_2893409	NM_010279.2	Gfra1	-0.297	0.00421
ILMN_1217725	NM_172827.1	Lnpep	-0.242	0.00422
ILMN_2604028	NM_207686.1	Elavl2	0.304	0.00422
ILMN_1243451	NM_028752	0610039P13Rik	-0.334	0.00426
ILMN_2613696	XM_358359.1	1100001D10Rik	-0.244	0.00426
ILMN_2747986	NM_011441.2	Sox17	-0.292	0.00425
ILMN_2907473	NM_134023.1	Tbc1d10a	-0.286	0.00431
ILMN_2780125	NM_029004.1	Rasgef1c	-0.337	0.00434
ILMN_1216764	NM_133662.1	Ier3	-0.341	0.00436
ILMN_2851429	NM_207213.1	Snx25	-0.36	0.00438
ILMN_1225873	NM_009199.1	Slc1a1	-0.245	0.0044
ILMN_2629877	NM_178678.2	Lrrtm3	-0.28	0.00442
ILMN_2753272	NM_009167.1	Shc3	-0.324	0.00442
ILMN_1227009	NM_144560.1	Gas2l1	-0.333	0.00446
ILMN_1248101	NM_033567.1	Cecr6	-0.294	0.00449
ILMN_2603001	NM_172777.1	E430029F06	-0.286	0.00452
ILMN_2612856	NM_009009.2	Rad21	0.285	0.00452
ILMN_2992517	NM_019942.2	2009-09-06	0.304	0.00452
ILMN_2716389	NM_021491.2	Smpd3	-0.263	0.00457
ILMN_2892222	NM_027976.2	Acsl5	-0.259	0.00468
ILMN_1225728	NM_146851.1	Olfr295	-0.242	0.00469
ILMN_2776619	NM_008520	Ltbp3	0.267	0.00473
ILMN_2937261	NM_008615.1	Mod1	0.332	0.00475
ILMN_3147724	NM_147151.1	Bat8	-0.266	0.0048
ILMN_3135566	NM_001039363.1	Tsc2	-0.253	0.00483
ILMN_2717172	NM_172254.2	2610018L09Rik	0.276	0.00485
ILMN_2652757	NM_134255.2	Elovl5	0.294	0.00493
ILMN_2599858	NM_017463.1	Pbx2	0.269	0.00497
ILMN_2968369	NM_027398.2	Kcnip1	0.258	0.00497
ILMN_2511391	NM_011700	Villp	0.273	0.00501
ILMN_2966034	NM_178679.2	Zfp365	-0.427	0.00501
ILMN_1247220	NM_011535.2	Tbx3	-0.252	0.00503
ILMN_2713004	NM_174868	C030011O14Rik	0.313	0.00504
ILMN_2954868	NM_011854.1	Oasl2	-0.698	0.00506
ILMN_3131679	NM_011909.1	Usp18	-0.514	0.00506
ILMN_1223880	NM_015775.2	Tmprss2	-0.284	0.00507
ILMN_3007680	NM_019939.1	Mpp6	-0.298	0.00509
ILMN_2703563	NM_146028.2	Stac2	0.451	0.00512
ILMN_2772077	NM_016778	Bok	0.287	0.00512
ILMN_2758545	NM_027998.2	Cldn23	0.368	0.00517
ILMN_1234702	NM_173866.1	Gpt2	-0.263	0.00518
ILMN_2462791	NM_172586.2	Zfp322a	0.326	0.00531
ILMN_2898917	NM_026580.1	Otub2	-0.254	0.00531
ILMN_1246118	NM_053167.1	Trim9	-0.276	0.00532
ILMN_1246983	NM_172804.1	Syt14l	-0.273	0.00532
ILMN_2902353	NM_207531.1	Agr3	-0.265	0.00535
ILMN_2990420	NM_172132.1	Jmjd2b	-0.307	0.00534
ILMN_1231836	NM_177775.2	D9Ertd280e	0.342	0.00536
ILMN_1253600	XM_149530	2300002D11Rik	-0.284	0.00536
ILMN_2761720	NM_173744.2	2610019F03Rik	-0.281	0.00536
ILMN_3158135	NM_013662.1	Sema6b	-0.236	0.00536
ILMN_2901283	NM_013758.2	Add3	0.265	0.0054
ILMN_1213070	NM_026091	1700037H04Rik	-0.264	0.00541
ILMN_2590034	NM_175641.1	Ltbp4	-0.24	0.00551
ILMN_3161021	NM_011871.1	Prkra	0.297	0.00552
ILMN_2740464	NM_008364.1	Il1rap	0.278	0.00554
ILMN_1252953	NM_019626	Cbln1	0.396	0.00558
ILMN_2699995	NM_175266.2	Epm2aip1	0.317	0.00557
ILMN_2617090	NM_053207.1	Egln1	0.494	0.00562
ILMN_2775307	NM_008485.2	Lamc2	0.239	0.00564
ILMN_1248696	NM_133897.1	E430036I04Rik	-0.266	0.00568
ILMN_2655905	NM_175024.2	G630049C14Rik	-0.396	0.00571
ILMN_3072514	NM_198961.1	Gm1961	0.277	0.00572
ILMN_3161225	NM_183319.2	Xkrx	-0.314	0.00579
ILMN_1232524	NM_175656	Hist1h4i	0.305	0.0058
ILMN_1243701	NM_146072.1	Grik1	0.402	0.00581
ILMN_3040543	NM_177912.2	AI987692	0.291	0.0058
ILMN_2827617	NM_021377.1	Sorcs1	-0.259	0.00582
ILMN_3142384	NM_026081.3	Gprasp1	0.364	0.00583
ILMN_2709279	NM_029186.1	4930538D17Rik	-0.259	0.00594
ILMN_2855123	NM_011671.2	Ucp2	0.247	0.00593
ILMN_2618526	NM_178728.3	Mbldc1	0.404	0.00595
ILMN_3118081	NM_028624.1	1110017D15Rik	0.275	0.00598
ILMN_3014674	NM_001013811.2	LOC434197	-0.263	0.00601
ILMN_1219574	NM_175661.1	Hist1h2af	-0.271	0.00602
ILMN_1221810	NM_011818.2	Gmcl1	0.279	0.00604
ILMN_1252730	NM_027722.2	Nudt4	0.376	0.00608
ILMN_3049961	NM_153399.2	Syne1	-0.282	0.00609
ILMN_1233075	NM_146182.1	Ercc2	-0.298	0.00609
ILMN_3116560	NM_011375.1	Siat9	-0.28	0.0061
ILMN_2878501	NM_031881.1	Nedd4l	-0.264	0.00612
ILMN_2958484	NM_178420.2	Nlrx1	-0.278	0.00616
ILMN_1248425	NM_194335.1	4933440H19Rik	-0.237	0.0062
ILMN_3114632	NM_181324.2	Ddx6	0.271	0.0062
ILMN_2664224	NM_010145.2	Ephx1	-0.292	0.00622
ILMN_1237279	NM_008089.1	Gata1	-0.258	0.00625
ILMN_1227817	NM_170689.1	Ank3	0.304	0.00631
ILMN_1259965	NM_010934.1	Npy1r	0.334	0.00631
ILMN_1232915	NM_010905	Nfia	-0.269	0.00634
ILMN_2591570	NM_011492.1	Stk11	-0.251	0.00634
ILMN_2634484	NM_009348.2	Tectb	0.251	0.00636
ILMN_2855998	NM_013738.1	Plek2	0.289	0.00637
ILMN_3102035	NM_010488.1	Elavl4	0.35	0.00637
ILMN_1237379	NM_146336.1	Olfr893	0.263	0.00643
ILMN_2826067	NM_026039.2	Med18	0.254	0.00643
ILMN_1227882	XM_355213.1	LOC381270	-0.263	0.00649
ILMN_2761876	NM_199448.1	Fez2	0.259	0.00649
ILMN_2593554	NM_018738.2	Igtp	-0.583	0.00649
ILMN_1242687	NM_026247	Glt28d1	0.297	0.00656
ILMN_2755660	NM_008972.1	Ptma	0.298	0.00656
ILMN_2709525	NM_027276.1	Cdc16	0.249	0.00659
ILMN_2599917	NM_176924.2	9530053A07Rik	0.311	0.00662
ILMN_2748384	NM_175433.4	5430400N05Rik	-0.312	0.00662
ILMN_2983735	NM_011381.3	Six3	-0.362	0.00672
ILMN_1217353	NM_009056.1	Rfx2	0.225	0.00673
ILMN_2881083	NM_001038996.1	Try10	0.248	0.00682
ILMN_1216597	NM_146118.2	Slc25a25	-0.29	0.00683
ILMN_2534045	XM_134242.3	LOC234374	-0.248	0.00684
ILMN_2618346	NM_172977	Gtf3c4	-0.256	0.00684
ILMN_1233455	NM_133859.1	Olfml3	-0.304	0.00688
ILMN_2757844	XM_133920.3	2410012C07Rik	0.269	0.00688
ILMN_3139548	NM_207222.1	Lmo3	-0.313	0.00689
ILMN_1245335	NM_176995.2	C230078M08Rik	-0.257	0.00692
ILMN_2431237	NM_013842.2	Xbp1	-0.227	0.00693
ILMN_2658501	NM_025378.1	Ifitm3	-0.365	0.00692
ILMN_2743668	NM_024471.2	Lias	0.239	0.00694
ILMN_1248895	NM_198037.1	B430218L07Rik	0.344	0.00699
ILMN_2648089	XM_134171.3	Snx25	-0.304	0.00703
ILMN_2911729	NM_019789.2	Kcnip3	-0.273	0.00711
ILMN_2635700	NM_144945	Lgi2	0.296	0.00718
ILMN_2702471	NM_134079.1	Adk	0.381	0.00721
ILMN_1229763	NM_172899.2	Dmkn	-0.312	0.00722
ILMN_2592709	NM_008338.2	Ifngr2	0.329	0.00724
ILMN_2948014	NM_001013793.1	AA388235	0.372	0.00726
ILMN_1222770	NM_053104.3	Rbm9	-0.263	0.00732
ILMN_1228542	NM_172977	Gtf3c4	-0.25	0.00731
ILMN_2683698	NM_021457.2	Fzd1	0.258	0.00732
ILMN_2692960	NM_026184.2	1300013B24Rik	0.276	0.00733
ILMN_2636718	NM_015752	Sufu	0.271	0.00742
ILMN_2819859	NM_194334.2	Tbc1d2b	-0.237	0.00742
ILMN_2624703	NM_026896.1	Crsp8	-0.228	0.00743
ILMN_2830098	NM_001045523.1	Bahd1	-0.31	0.00742
ILMN_1217470	XM_127701.4	4930550L21Rik	0.295	0.00747
ILMN_1245469	NM_019519.1	Rabggta	-0.261	0.00745
ILMN_2728504	NM_026253.2	4930442L21Rik	0.249	0.00749
ILMN_2968147	NM_001033212.1	Rprml	-0.251	0.00754
ILMN_2712393	NM_027379.1	3732409C05Rik	0.255	0.00758
ILMN_1224967	NM_019919	Ltbp1	0.281	0.0076
ILMN_2665535	NM_145584.1	Spon1	0.264	0.00764
ILMN_2780022	NM_029425.1	4833424O15Rik	-0.311	0.00763
ILMN_2681248	NM_177376	A430065P19Rik	-0.266	0.00765
ILMN_1229500	NM_008504.2	Gzmm	0.243	0.00772
ILMN_2750356	NM_019955.1	Ripk3	-0.285	0.00773
ILMN_1254067	NM_012027	AA536749	-0.26	0.00776
ILMN_2756771	NM_022023.1	Gmfb	0.274	0.00778
ILMN_2685675	NM_022891.1	Rpl23	0.262	0.0078
ILMN_1225880	NM_009272.2	Srm	-0.314	0.00784
ILMN_2853957	NM_010017.1	Dag1	-0.262	0.00782
ILMN_2491462	NM_033602	Peli2	-0.301	0.00786
ILMN_1250576	NM_028341.1	2810439F02Rik	0.302	0.0079
ILMN_2600190	NM_008127.1	Gjb4	0.266	0.00791
ILMN_3030009	NM_010319.3	Gng7	-0.274	0.00793
ILMN_2845214	NM_028233.1	Lrpprc	0.37	0.00796
ILMN_2940766	NM_026422.1	Mrrf	0.26	0.00797
ILMN_2694156	NM_033613.1	Dom3z	-0.27	0.00798
ILMN_1237183	NM_023429.2	Asrij	0.28	0.00803
ILMN_2615575	NM_198642.1	5031414D18Rik	0.246	0.00806
ILMN_2705747	NM_054054	Brdt	-0.309	0.0081
ILMN_2729458	NM_010497	Idh1	0.353	0.00808
ILMN_1239752	NM_177824.2	9830107B12	-0.267	0.00812
ILMN_2713586	NM_026897	Haghl	-0.271	0.00816
ILMN_3049465	NM_177135.2	D830030K20Rik	0.269	0.0082
ILMN_1238603	NM_029620.1	Pcolce2	0.349	0.00822
ILMN_2655862	NM_011522.2	Syngr3	-0.226	0.00822
ILMN_2871174	NM_027382.1	Hdac8	0.241	0.00825
ILMN_1254035	NM_019472	Myo10	0.222	0.00827
ILMN_2698046	NM_011486.2	Stat3	0.264	0.0083
ILMN_2669416	NM_019946.3	Mgst1	0.398	0.00834
ILMN_2863264	NM_146012.1	Ctdsp2	-0.252	0.00845
ILMN_2865552	NM_144846.2	0910001A06Rik	0.281	0.00846
ILMN_2693858	NM_025311	D14Ertd449e	0.353	0.00849
ILMN_1232686	NM_009968.1	Cryz	0.263	0.0086
ILMN_2633613	NM_009639.1	Crisp3	-0.244	0.00863
ILMN_2649129	NM_012010	Eif2s3x	0.248	0.00862
ILMN_2702044	NM_026220.2	Mfap1	0.221	0.00868
ILMN_2909681	NM_001029889.1	Gm608	-0.249	0.00872
ILMN_3142865	NM_001081153.1	Unc13c	-0.275	0.00873
ILMN_2660596	NM_198620.1	Gm440	0.232	0.00876
ILMN_2866099	NM_010808.3	Mmp24	-0.296	0.00877
ILMN_2868220	NM_008380.1	Inhba	-0.352	0.00875
ILMN_2630018	NM_018810.1	Mkrn1	-0.25	0.00878
ILMN_2773800	NM_011846	Mmp17	-0.315	0.00878
ILMN_1223594	XM_126785.1	LOC217066	-0.22	0.00882
ILMN_2606079	NM_013777	Akr1c12	-0.258	0.00881
ILMN_1232120	NM_024210.1	2310033P09Rik	-0.234	0.00887
ILMN_2663281	NM_172710.1	2310045A20Rik	0.312	0.00891
ILMN_2669804	NM_025794.1	Etfdh	0.331	0.00893
ILMN_2594807	NM_025762.1	4933434E20Rik	0.272	0.00895
ILMN_3060395	NM_145746.1	Odf4	-0.234	0.00897
ILMN_1226055	NM_010607.1	Kcnk2	-0.26	0.00899
ILMN_3026210	NM_001081262.1	4932431H17Rik	-0.24	0.00899
ILMN_1223624	NM_008284	Hras1	-0.316	0.00906
ILMN_2755434	NM_026507.2	2310031L18Rik	-0.245	0.00904
ILMN_2615559	NM_001001602	Dab2ip	-0.279	0.00908
ILMN_1245717	NM_013514	Epb4.9	-0.222	0.00912
ILMN_2718716	NM_016705	Kif21a	0.295	0.00916
ILMN_2527715	XM_130572.2	LOC228684	-0.27	0.00918
ILMN_3162921	NM_018752.2	Trpm1	-0.224	0.00922
ILMN_2650667	NM_027085.1	Clic3	0.261	0.00926
ILMN_1250704	NM_178593.2	BC025872	-0.296	0.0093
ILMN_1215849	NM_028906.2	Dpp8	-0.241	0.0094
ILMN_1243944	NM_011994.1	Abcd2	0.355	0.0094
ILMN_2785512	NM_178641.3	Inpp5f	-0.261	0.00943
ILMN_2924831	NM_008088.1	Gas7	-0.259	0.00943
ILMN_2882050	NM_026077.1	3110040N11Rik	0.267	0.00954
ILMN_2895177	NM_175266.2	Epm2aip1	0.244	0.00956
ILMN_2918002	NM_018734.2	Gbp4	-0.67	0.00956
ILMN_2670527	NM_053104.3	Rbm9	-0.247	0.00959
ILMN_2906855	NM_024291.3	Ky	-0.284	0.00959
ILMN_1245509	NM_033149.2	B3galt5	-0.272	0.00962
ILMN_3089725	NM_001025192.2	Cxadr	-0.229	0.00968
ILMN_2839134	NM_145999.2	Rhot2	-0.296	0.00971
ILMN_1229661	NM_016793.1	Zfp98	-0.26	0.00976
ILMN_2679840	NM_021358.1	Htr6	-0.249	0.00981
ILMN_2819558	NM_007521.2	Bach2	-0.283	0.00984
ILMN_3001322	NM_146162.1	Tmem119	-0.355	0.00984
ILMN_2659185	NM_177636.1	H2-M1	-0.277	0.00987
ILMN_2706631	NM_008540	Smad4	-0.228	0.00988
ILMN_2874853	NM_018796.2	Eef1b2	0.251	0.00989
ILMN_1237961	NM_138719.1	Gnb5	-0.225	0.0099
ILMN_1247990	NM_011221.1	Purb	-0.287	0.00991
ILMN_3021892	NM_207279.1	Plcxd1	-0.227	0.00992
ILMN_1213721	XM_146737.1	Olfr906	-0.265	0.00997
ILMN_1234858	NM_178082.2	Insig2	0.227	0.00996
ILMN_2513895	NM_019748.1	Sae1	0.221	0.00998
ILMN_2671689	NM_025379	Cox7b	0.361	0.00996
ILMN_2690540	NM_178673.2	Fstl5	0.277	0.00998
ILMN_2691460	NM_026614.1	Ndufa5	0.265	0.01003
ILMN_2947526	NM_007899.1	Ecm1	-0.289	0.01002
ILMN_2961282	NM_199065.1	Slitrk1	0.279	0.01002
ILMN_2761662	NM_175021.1	BC042901	-0.244	0.01006
ILMN_2765425	NM_011599.2	Tle1	0.237	0.01003
ILMN_2728706	NM_007378.1	Abca4	0.252	0.01009
ILMN_2751345	NM_152801.1	Arhgef6	-0.224	0.01009
ILMN_3064283	NM_001039376.1	Pde4dip	-0.255	0.01008
ILMN_1234490	NM_172706	9330182L06Rik	0.244	0.01019
ILMN_3125920	NM_008641.1	Mast2	-0.26	0.0102
ILMN_1222733	NM_011877.1	Ptpn21	0.218	0.01031
ILMN_1248132	NM_019641	Stmn1	0.374	0.01033
ILMN_2635167	NM_181417.2	Csrp2bp	-0.229	0.0104
ILMN_2677875	NM_009790.3	Calm1	0.209	0.01038
ILMN_1228385	NM_080553.1	Itpr3	-0.264	0.01045
ILMN_1230677	NM_080436.1	Rdh1	0.232	0.01048
ILMN_1255177	NM_028295	Pdir	-0.257	0.0105
ILMN_2718189	NM_023543.1	Chn2	0.26	0.01049
ILMN_2658008	NM_053141.2	Pcdhb16	0.325	0.01054
ILMN_1232592	NM_009541.1	Zbtb17	-0.245	0.01056
ILMN_1248328	NM_009612.1	Acvrl1	-0.26	0.01057
ILMN_3074952	NM_201244.1	Copg	-0.244	0.01056
ILMN_2648289	NM_013518.1	Fgf9	0.362	0.01062
ILMN_1213148	NM_019488.2	Slc2a8	-0.222	0.01065
ILMN_2757617	NM_010743.1	Il1rl1	-0.252	0.01065
ILMN_2929906	NM_024435.2	Nts	0.373	0.01064
ILMN_3007758	NM_172728.1	Creb5	0.222	0.01063
ILMN_1226514	NM_181584.2	Gab3	-0.31	0.01073
ILMN_2715876	NM_198600.1	Pols	-0.246	0.0107
ILMN_1214092	NM_172952.1	Gphn	-0.221	0.01076
ILMN_2633062	NM_025782	9130422G05Rik	-0.288	0.01077
ILMN_2817151	NM_183270.2	Chchd8	0.247	0.01074
ILMN_2596880	NM_028227	Brap	-0.223	0.01081
ILMN_2689756	NM_009817	Cast	0.235	0.01081
ILMN_2593241	NM_010790.2	Melk	-0.281	0.01087
ILMN_2721919	NM_146202.1	BC026432	0.23	0.01085
ILMN_1237328	NM_145130.1	Mboat5	0.274	0.01091
ILMN_1258543	XM_132806	1500001M20Rik	-0.287	0.01096
ILMN_1220846	NM_198616.1	AI842788	-0.212	0.011
ILMN_2712900	NM_011319	Sars1	0.337	0.01103
ILMN_1254785	NM_146983.1	Olfr1256	0.25	0.01106
ILMN_3076266	NM_175476.3	Arhgap25	-0.241	0.01113
ILMN_1235678	NM_028259.1	Rps6kb1	0.246	0.01115
ILMN_2658198	NM_177469.2	Gpr123	0.465	0.01122
ILMN_2597343	NM_173421.1	BC030476	-0.307	0.01129
ILMN_3153207	NM_001017959.1	Lamp2	0.342	0.01126
ILMN_2704257	NM_011261	Reln	-0.265	0.01131
ILMN_2782061	NM_009208.1	Slc4a3	-0.241	0.01134
ILMN_1258175	NM_198096.1	Centd2	0.231	0.01141
ILMN_3116570	NM_024221.3	Pdhb	0.378	0.01141
ILMN_3161959	NM_001039556.2	E130016E03Rik	-0.221	0.01141
ILMN_3122961	NM_010260.1	Gbp2	-0.654	0.01143
ILMN_1225528	NM_144554.1	Trib3	0.313	0.01148
ILMN_3112011	NM_130447.2	Dusp16	0.235	0.01148
ILMN_2704557	NM_009256.2	Serpinb9	-0.22	0.01154
ILMN_2656748	NM_010045.1	Dfy	-0.283	0.01158
ILMN_2703171	NM_009707.1	Arhgap6	0.228	0.01164
ILMN_2627441	NM_030015.1	Peli1	-0.226	0.01166
ILMN_2644719	NM_175074.1	Hmgn3	0.235	0.01168
ILMN_3125747	NM_030256.1	Bcl9l	-0.283	0.01169
ILMN_1217225	NM_025911.1	1810060J02Rik	0.313	0.01175
ILMN_2633670	NM_175285.2	B830009D23Rik	0.257	0.01176
ILMN_1236059	NM_011487.1	Stat4	-0.268	0.01178
ILMN_1224516	NM_032008	Slmap	-0.254	0.01184
ILMN_2834777	NM_008390.1	Irf1	-0.299	0.01184
ILMN_2709179	NM_026189.2	2310005P05Rik	-0.239	0.01189
ILMN_1229418	NM_080634.2	Hps3	0.26	0.01196
ILMN_2675569	NM_027324.2	Sfxn1	-0.214	0.01202
ILMN_2755059	NM_133749	2900064A13Rik	0.314	0.012
ILMN_3119914	NM_001081156.1	2300002D11Rik	-0.225	0.012
ILMN_1227012	NM_026610.1	Ndufb4	0.348	0.01208
ILMN_2604548	NM_016758.2	Rgs14	-0.281	0.01207
ILMN_2943387	NM_011702.1	Vip	0.658	0.0121
ILMN_2986203	NM_207539.1	Mrgprb8	-0.218	0.01208
ILMN_2610835	NM_019710.1	Smc1a	0.289	0.01213
ILMN_2669006	NM_009660.2	Alox15	-0.251	0.01215
ILMN_2788221	NM_023125.2	Kng1	-0.236	0.01213
ILMN_2727258	NM_027409.1	Mospd1	0.27	0.01216
ILMN_2939022	NM_030229.2	Polr3h	-0.244	0.0122
ILMN_1258734	NM_023653.3	Wnt2	-0.936	0.01225
ILMN_2603689	NM_019679.1	Fmnl1	-0.207	0.01226
ILMN_2918944	NM_199024.1	Nol4	-0.228	0.01226
ILMN_1224540	NM_133222.1	Eltd1	-0.297	0.01232
ILMN_1238557	NM_053180.2	Ccrk	-0.237	0.01231
ILMN_2484420	XM_194050	Slc4a11	-0.223	0.01231
ILMN_2734598	NM_007812.1	Cyp2a5	-0.252	0.01228
ILMN_3159826	NM_001042607.1	Ryk	-0.225	0.01234
ILMN_2828677	NM_018886.2	Lgals8	0.293	0.0124
ILMN_1216269	NM_021478.1	Tulp1	0.251	0.01243
ILMN_3154553	NM_001037493.1	Slc41a3	0.273	0.01252
ILMN_2650991	NM_145226.1	Oas3	-0.245	0.01254
ILMN_2690603	NM_009263.1	Spp1	0.612	0.01257
ILMN_2705508	NM_017394.2	Slc7a10	0.252	0.01257
ILMN_2706819	XM_355606.1	Rasl11b	0.252	0.01255
ILMN_3131478	NM_007532.2	Bcat1	0.28	0.01256
ILMN_2659994	NM_010275.1	Gdnf	-0.336	0.01261
ILMN_2683802	NM_028794.2	Nudt9	0.234	0.01262
ILMN_1223848	NM_197940.1	5730509C05Rik	-0.262	0.01263
ILMN_1218859	NM_177790.2	A930006D11	0.225	0.01268
ILMN_2633333	NM_020508.2	Brd4	-0.263	0.01271
ILMN_2768026	NM_010368.1	Gusb	0.249	0.01267
ILMN_2777598	NM_010150.1	Nr2f6	-0.273	0.01268
ILMN_3161008	NM_001001809.1	Olfr218	-0.214	0.01269
ILMN_1222991	NM_008903.1	Ppap2a	0.223	0.01273
ILMN_2668236	XM_125771.5	Dos	-0.237	0.01273
ILMN_1259837	NM_008208.2	H2-T3	-0.26	0.01279
ILMN_2781596	NM_010959.1	Oit3	-0.252	0.01277
ILMN_2857957	NM_011844.3	Mgll	-0.262	0.01278
ILMN_2879588	NM_175386.3	Lhfp	0.346	0.01286
ILMN_1229246	NM_030176.2	2610039E05Rik	-0.271	0.01292
ILMN_2493067	XM_129483.3	Zranb3	-0.234	0.01298
ILMN_2740646	NM_025888.2	2410004N11Rik	-0.217	0.01294
ILMN_3160877	NM_001033798.1	9230009I02Rik	-0.249	0.01297
ILMN_1220441	NM_177343	Camk1d	0.254	0.01302
ILMN_2497268	NM_011715.1	Wdr1	0.217	0.013
ILMN_2698361	NM_031405.1	Ars2	-0.244	0.013
ILMN_2702039	XM_358863	Cblb	0.245	0.01306
ILMN_2879534	NM_019578.1	Extl1	-0.269	0.01306
ILMN_2653617	NM_007653.1	Cd63	0.291	0.01312
ILMN_1231930	NM_011571.2	Tesk1	-0.257	0.01315
ILMN_2648661	NM_007598.2	Cap1	-0.262	0.01317
ILMN_2654186	NM_017464.2	Nedd9	0.223	0.01314
ILMN_2732934	NM_028455	3110043J09Rik	-0.206	0.01314
ILMN_2433990	NM_011909.1	Usp18	-0.402	0.01318
ILMN_3062075	NM_207222.1	Lmo3	-0.223	0.01318
ILMN_1242086	NM_009371.2	Tgfbr2	0.227	0.01327
ILMN_2767791	NM_145476.2	D15Ertd781e	-0.301	0.01327
ILMN_2602597	NM_198678.1	Sh3md2	-0.248	0.01335
ILMN_2701155	NM_030675.2	Ccm1	-0.24	0.01335
ILMN_3146420	NM_009194.1	Slc12a2	0.266	0.01332
ILMN_1220430	NM_025455.1	1810010N17Rik	-0.22	0.01336
ILMN_1232447	NM_008898.1	Por	-0.211	0.01336
ILMN_1242310	NM_018883.1	Camkk1	-0.298	0.01337
ILMN_2511953	NM_134131.1	Tnfaip8	0.328	0.01337
ILMN_2711172	NM_008326.1	Irgm	-0.237	0.01338
ILMN_2659879	NM_007405.1	Adcy6	-0.246	0.01346
ILMN_2875413	NM_001045541.1	LOC621818	-0.273	0.01348
ILMN_1216667	NM_008169.1	Grin1	-0.199	0.01351
ILMN_2710905	NM_013650.1	S100a8	0.543	0.01352
ILMN_2912170	NM_172540.1	4732479N06Rik	0.28	0.01351
ILMN_2999439	NM_010637.1	Klf4	-0.213	0.01351
ILMN_3103575	NM_001012451.1	Ankrd6	-0.241	0.01357
ILMN_3140335	NM_001025426.1	Depdc5	-0.215	0.01356
ILMN_1248843	NM_008091.2	Gata3	-0.21	0.01364
ILMN_2824599	NM_028922.1	Ppapdc2	-0.269	0.0136
ILMN_2900827	NM_133772.1	Ssbp4	-0.411	0.01364
ILMN_3126646	NM_130891.1	Grip1	-0.237	0.01364
ILMN_1220198	NM_175386.3	Lhfp	0.329	0.01368
ILMN_1250529	NM_133246.2	Ms4a3	-0.258	0.01364
ILMN_1259577	NM_021050.1	Cftr	-0.265	0.01366
ILMN_1229745	NM_198247.1	Sertad4	-0.207	0.01371
ILMN_1229783	NM_175199	Hspa12a	0.239	0.01371
ILMN_2814927	NM_007693.1	Chga	0.302	0.01374
ILMN_3004931	NM_175107.3	2310022A10Rik	-0.225	0.01373
ILMN_3006930	NM_027409.1	Mospd1	0.252	0.01373
ILMN_2588815	NM_018870.1	Pgam2	0.39	0.01383
ILMN_2610084	NM_139232	Fgd4	0.255	0.0138
ILMN_2818246	NM_028719.1	Cpne4	0.343	0.0138
ILMN_2846485	NM_016982.1	Vpreb1	0.286	0.01382
ILMN_3124528	NM_001042489.1	Hvcn1	-0.268	0.01385
ILMN_2680415	NM_172537.2	Sema6d	0.31	0.01389
ILMN_2913263	NM_001013759.1	OTTMUSG00000000934	0.223	0.01393
ILMN_1254523	NM_010362.1	Gsto1	0.244	0.01394
ILMN_2680308	NM_028777	Sec14l1	-0.358	0.01395
ILMN_2422410	NM_178070.2	Vps33b	-0.366	0.01403
ILMN_1228287	NM_007594.2	Calu	0.261	0.01408
ILMN_2647533	XM_132686.3	Slc41a3	0.234	0.01409
ILMN_2821710	NM_001033372.1	Gm648	-0.232	0.01405
ILMN_2887992	NM_025282.1	Mef2c	0.27	0.01404
ILMN_2967302	NM_001037929.1	OTTMUSG00000015643	0.245	0.01407
ILMN_2711562	NM_008846.1	Pip5k1a	0.409	0.01413
ILMN_2705367	NM_147151.1	Bat8	-0.276	0.01418
ILMN_2594699	NM_146816	Olfr923	-0.225	0.01421
ILMN_2613985	NM_009992.2	Cyp1a1	0.234	0.0142
ILMN_2688364	NM_008374.1	Il9r	-0.252	0.01423
ILMN_3044905	NM_001038701.1	Gabrb3	0.226	0.01422
ILMN_2635229	NM_011581.1	Thbs2	0.22	0.01426
ILMN_2875404	NM_020610.1	Nrip3	0.326	0.01425
ILMN_3076439	NM_001077515.1	Slc1a2	0.326	0.01429
ILMN_1249224	NM_009413.1	Tpd52l1	-0.434	0.01434
ILMN_2671302	NM_172205.1	Sbsn	-0.227	0.0143
ILMN_1237019	XM_125709.3	Rab36	-0.274	0.01443
ILMN_2469310	NM_027902.1	Tmprss6	0.204	0.01447
ILMN_2689160	NM_019930.1	Ranbp9	0.332	0.01448
ILMN_2883063	NM_153534.2	Adcy2	0.255	0.01449
ILMN_1214822	NM_013529	Gfpt2	0.227	0.01453
ILMN_2934522	NM_001005370.1	Spin2	0.245	0.01451
ILMN_3128616	NM_008840.1	Pik3cd	-0.237	0.01453
ILMN_2968694	NM_175938.2	Btn2a2	-0.221	0.01456
ILMN_3054271	NM_021326.1	Rbak	-0.226	0.01461
ILMN_2767705	NM_007500.2	Atoh1	0.236	0.01465
ILMN_1217055	NM_172649	1110059F07Rik	-0.226	0.01474
ILMN_2647669	NM_025370.1	1110018J18Rik	0.226	0.01475
ILMN_2757105	NM_147073.1	Olfr33	0.246	0.01473
ILMN_2617086	NM_053207.1	Egln1	0.358	0.01481
ILMN_2692200	NM_028171.1	Ceacam13	-0.244	0.01478
ILMN_3071312	NM_001039074.2	Ldb3	-0.266	0.01476
ILMN_2884869	NM_023884.2	Ralgps2	-0.223	0.01486
ILMN_3136019	NM_001033267.1	Qrich2	0.223	0.01483
ILMN_1222803	NM_010481.1	Hspa9	0.244	0.01489
ILMN_1234395	NM_133745.1	D10Bwg0791e	0.275	0.01488
ILMN_2951682	NM_172496.2	Cobl	-0.312	0.01491
ILMN_1220409	NM_019405.5	Cetn2	0.291	0.01493
ILMN_2521340	NM_013696.1	Trhr	0.303	0.01496
ILMN_2756846	NM_027741	Mro	0.296	0.01497
ILMN_2763679	NM_172579	Sipa1l1	-0.211	0.01492
ILMN_2956932	NM_017366.1	Acadvl	0.244	0.01495
ILMN_3015589	NM_008264.1	Hoxa13	-0.276	0.01495
ILMN_2663294	NM_028524.1	Cklfsf2b	0.214	0.01504
ILMN_2723708	NM_019406	Fnbp1	0.217	0.01505
ILMN_3106706	NM_029599.1	Spag4l	0.274	0.01511
ILMN_2690839	NM_027102.1	Esam1	-0.248	0.01515
ILMN_2708965	NM_009370.2	Tgfbr1	-0.243	0.01519
ILMN_1227800	NM_133192.2	Gpr74	-0.241	0.01519
ILMN_1236750	NM_146082.2	BC027072	0.252	0.01529
ILMN_2686327	NM_019521.1	Gas6	0.289	0.01534
ILMN_2669774	NM_145524.1	BC004636	-0.211	0.01535
ILMN_2679477	NM_027891.1	1200011O22Rik	-0.22	0.0155
ILMN_3070389	NM_001029930.1	LOC545007	0.33	0.01551
ILMN_1253304	NM_025285.1	Stmn2	0.212	0.01553
ILMN_2667829	NM_008859.1	Prkcq	0.305	0.01556
ILMN_2742145	NM_175214.3	Kif27	-0.206	0.01557
ILMN_2629794	NM_010374.2	Gzmf	-0.224	0.01558
ILMN_2637059	NM_153523.2	Tcstv3	-0.216	0.01558
ILMN_2660934	NM_146502.1	Olfr328	-0.261	0.01562
ILMN_2794844	NM_145601.1	BC016201	-0.21	0.01563
ILMN_3161767	NM_178380.1	Dhx38	-0.21	0.01558
ILMN_1244879	NM_031158.1	Ank1	0.261	0.01567
ILMN_2768972	NM_183187.2	BC055107	0.364	0.01567
ILMN_2512206	NM_021539	Wsb2	-0.214	0.0157
ILMN_2588051	NM_023716.1	Tubb2b	0.345	0.01571
ILMN_2746167	NM_201371.1	LOC381813	-0.238	0.0157
ILMN_2679937	NM_146131	Pbxip1	0.257	0.01578
ILMN_2704165	NM_153064.3	Ndufs2	0.317	0.01585
ILMN_1223315	NM_016741.1	Scarb1	-0.252	0.01588
ILMN_1233887	NM_024275.1	Map4k5	-0.21	0.01591
ILMN_2746695	NM_029447.1	Nln	-0.229	0.01588
ILMN_2597827	NM_018790.1	Arc	-0.543	0.016
ILMN_1232295	NM_019972	Sort1	-0.221	0.01606
ILMN_2604358	NM_029891.1	9430034D17Rik	0.217	0.0161
ILMN_2906948	NM_175258.3	Rapgef6	-0.27	0.01615
ILMN_3052390	NM_001001881.1	2510009E07Rik	-0.207	0.01609
ILMN_1245243	NM_011935	Esrrg	0.225	0.01616
ILMN_1251756	NM_172690	N28178	-0.238	0.01618
ILMN_1255047	NM_178877.3	C80638	-0.227	0.01623
ILMN_1257060	NM_133792.2	Lypla3	-0.195	0.01626
ILMN_2596903	NM_024452.2	Luzp1	0.202	0.01621
ILMN_3048950	NM_029426.2	Brsk2	-0.298	0.01624
ILMN_1218256	XM_148768.4	LOC268935	-0.254	0.0164
ILMN_1244513	NM_018734.2	Gbp4	-0.536	0.01641
ILMN_2639417	NM_146985.1	Olfr1270	-0.209	0.01643
ILMN_2604189	NM_019404.1	Avpr2	-0.23	0.01646
ILMN_2909782	NM_025846.1	Rras2	0.219	0.01649
ILMN_1234487	NM_007426.2	Agpt2	-0.398	0.01652
ILMN_2710449	NM_024223.1	Crip2	-0.218	0.01651
ILMN_2765759	NM_023049.1	Asb2	-0.266	0.01653
ILMN_3161289	NM_010311.2	Gnaz	-0.231	0.01655
ILMN_2612283	NM_008090.3	Gata2	-0.248	0.01658
ILMN_1256488	NM_026168	1200009B18Rik	0.227	0.01666
ILMN_2451248	NM_178715.2	Tmem30b	0.209	0.01669
ILMN_2749650	NM_010149.2	Epor	-0.228	0.01674
ILMN_1238094	NM_178667	A330080J22Rik	0.223	0.01682
ILMN_2617977	NM_025929	2010109I03Rik	-0.225	0.01684
ILMN_2696806	NM_024243.2	Fuca1	0.242	0.01683
ILMN_2925424	NM_001033633.1	Slc2a13	-0.209	0.01686
ILMN_1226783	NM_029926.3	Irak4	-0.26	0.01691
ILMN_1242183	XM_130180.2	LOC227631	-0.256	0.01688
ILMN_2839877	NM_172637.1	Hectd2	-0.3	0.01691
ILMN_2596979	NM_025980.1	Nrarp	-0.193	0.01694
ILMN_1228833	NM_011043.2	Pcdh10	-0.251	0.01706
ILMN_1257077	NM_013822.2	Jag1	0.255	0.01706
ILMN_2651534	NM_021419.1	Rnf8	-0.205	0.01706
ILMN_1236666	NM_144823.1	Acsl6	0.221	0.01707
ILMN_1255871	NM_010729	Loxl1	0.255	0.01708
ILMN_2643291	NM_025829.2	1300018P11Rik	-0.234	0.01717
ILMN_2677569	NM_173446.1	AW121567	0.215	0.01718
ILMN_2750800	NM_030733.2	Gpr63	0.216	0.01715
ILMN_2956614	NM_001002787.1	Ccin	0.231	0.01713
ILMN_2679157	XM_131156.4	4833424O15Rik	-0.301	0.0172
ILMN_2778279	NM_008036	Fosb	-0.282	0.01721
ILMN_1227293	NM_008575	Mdm4	-0.224	0.01728
ILMN_1254639	NM_009480.1	Usf1	-0.252	0.01727
ILMN_1239947	NM_013920.1	Hnf4g	-0.219	0.01732
ILMN_2985497	NM_010872.1	Birc1b	-0.21	0.01732
ILMN_3163514	NM_001014425.1	Orc1l	-0.204	0.01738
ILMN_1243722	NM_197945.2	Prosapip1	-0.229	0.01747
ILMN_1247811	NM_007494.2	Ass1	-0.241	0.01749
ILMN_2728237	NM_138587.3	D6Wsu176e	-0.244	0.0175
ILMN_1251771	NM_025567.1	Cyc1	0.282	0.0176
ILMN_2723763	NM_007693.1	Chga	0.212	0.01763
ILMN_1218078	XM_131709.5	Txln	-0.218	0.01769
ILMN_1223317	NM_010705.1	Lgals3	0.338	0.01767
ILMN_1234558	NM_028975	1600019D15Rik	0.259	0.01767
ILMN_2637965	NM_147021.1	Olfr1055	0.221	0.01767
ILMN_2745993	NM_199307	Ece1	-0.271	0.01769
ILMN_2454919	NM_194343.1	Trim45	-0.23	0.01771
ILMN_2663228	NM_054080	Akr1c20	0.188	0.01776
ILMN_2674407	NM_021548.3	Arpp19	-0.227	0.01771
ILMN_2679373	NM_146497.1	Olfr492	-0.218	0.01772
ILMN_1229211	NM_133728.2	2210409M21Rik	0.238	0.01778
ILMN_2754435	NM_010698.2	Ldb2	0.209	0.0178
ILMN_2772405	NM_147016	Olfr1049	-0.24	0.01783
ILMN_2874399	NM_177914.2	Dgkk	0.298	0.01782
ILMN_2895364	NM_010163.1	Ext2	-0.232	0.01777
ILMN_1251809	NM_133672.1	Vps26	0.195	0.0179
ILMN_2595732	NM_017373.2	Nfil3	0.219	0.01786
ILMN_2932078	NM_008634.1	Mtap1b	0.216	0.01783
ILMN_2821247	NM_178617.3	Efcbp1	0.259	0.01796
ILMN_2976129	NM_023476.1	Tinagl	-0.202	0.0179
ILMN_2687062	NM_198894.1	Abr	0.223	0.01801
ILMN_2984802	NM_001077425.1	Cntnap5a	0.199	0.01799
ILMN_1240987	NM_027268	Scrn1	-0.253	0.01806
ILMN_2983324	NM_001033470.1	Gm1141	0.208	0.01807
ILMN_2766772	NM_010291.2	Gjb5	-0.246	0.01811
ILMN_2591217	NM_025936.1	Rars	0.263	0.01817
ILMN_3133817	NM_029277.2	Arhgap12	0.281	0.0182
ILMN_3152204	NM_001012322.1	Sctr	-0.197	0.01821
ILMN_2632230	NM_145528.1	D2Ertd391e	-0.216	0.01824
ILMN_2652414	NM_134094	Ncald	0.455	0.01825
ILMN_2595283	NM_028244	2600005C20Rik	-0.213	0.01833
ILMN_2603958	NM_026240.1	9130427A09Rik	-0.22	0.01833
ILMN_3088934	NM_001037279.1	2700094K13Rik	0.218	0.01831
ILMN_2650289	NM_145495.1	Rin1	-0.226	0.01839
ILMN_1239345	NM_025541.2	Asf1a	0.264	0.01848
ILMN_2662825	NM_153501.1	Pank2	-0.218	0.01844
ILMN_2720107	NM_021352.2	Crybb3	0.273	0.01844
ILMN_2733698	NM_009945.2	Cox7a2	0.253	0.01844
ILMN_2592066	NM_009888.2	Cfh	-0.213	0.01854
ILMN_2954474	NM_015744.1	Enpp2	0.542	0.01854
ILMN_2740217	NM_027253.3	Rasip1	-0.244	0.01858
ILMN_1258830	NM_008247.1	Ppap2a	0.32	0.01865
ILMN_2868981	NM_153078.1	Ehbp1	0.249	0.01865
ILMN_1244836	XM_148395.1	5730578N08Rik	-0.256	0.01882
ILMN_2673077	XM_134151.3	Aga	0.193	0.01884
ILMN_2741828	NM_010069.1	Doc2a	0.289	0.0188
ILMN_2916883	NM_008841.1	Pik3r2	-0.216	0.01884
ILMN_2800051	NM_029007.2	AW125753	-0.185	0.01889
ILMN_1234419	NM_145392.1	Bag2	0.217	0.01895
ILMN_2746521	NM_008319.1	Icam5	-0.221	0.01895
ILMN_2776764	NM_029362.2	2010012F05Rik	-0.228	0.01899
ILMN_1234604	NM_029282.1	2610036D13Rik	-0.199	0.01902
ILMN_2482427	NM_011743	Zfp106	0.233	0.01905
ILMN_2933138	NM_080850.1	Pask	-0.254	0.01904
ILMN_1232766	NM_178653.2	C330023F11Rik	0.347	0.0191
ILMN_2694360	NM_054095.1	Efcbp2	-0.217	0.01917
ILMN_2812960	NM_029170.1	4930519F16Rik	-0.22	0.01917
ILMN_2937484	NM_172910.1	Dlgap2	-0.26	0.01919
ILMN_2764995	NM_023579.2	Kpnb3	0.246	0.01926
ILMN_2832884	NM_172291.1	Foxred1	0.237	0.01928
ILMN_2966602	NR_002848.1	6430411K18Rik	-0.338	0.01938
ILMN_1254010	NM_008847	Pip5k1b	-0.196	0.01943
ILMN_2498591	NM_026924.2	Zfp339	-0.238	0.01944
ILMN_2629922	NM_026086.1	Hdhd4	0.208	0.01946
ILMN_2801601	NM_175526.1	Clec1a	-0.232	0.01947
ILMN_1224865	NM_175519.3	Kctd8	0.26	0.01956
ILMN_1253686	NM_031377.1	Pramel1	0.215	0.01951
ILMN_2902228	NM_175484.1	Coro2b	-0.266	0.01953
ILMN_2780088	NM_177190.2	Tcp11l1	0.231	0.0196
ILMN_2918977	NM_175188.3	2009-03-01	-0.238	0.01962
ILMN_3093626	NM_145908.1	Porcn	-0.225	0.01958
ILMN_2937928	NM_146375.1	Olfr918	0.195	0.0197
ILMN_2641705	NM_007661.2	Cdc2l2	0.226	0.01977
ILMN_2747281	NM_053158.1	Mrpl1	0.23	0.01979
ILMN_3160863	NM_026725.2	Dusp23	0.244	0.01978
ILMN_2611518	NM_146443.1	Olfr382	0.259	0.01986
ILMN_2619762	NM_013596.1	Mc5r	-0.203	0.01984
ILMN_2680852	NM_176923	5430401O09Rik	-0.248	0.01984
ILMN_2988979	NM_001004153.1	AU018091	-0.214	0.0198
ILMN_2645321	NM_009236.1	Sox18	-0.302	0.01987
ILMN_3143621	NM_001004187.1	2610020H08Rik	0.227	0.01991
ILMN_2674367	NM_021604	Agrn	-0.21	0.02001
ILMN_2705217	NM_007556.1	Bmp6	0.269	0.02002
ILMN_1234685	NM_199009	4632419K20Rik	-0.239	0.02016
ILMN_2454786	NM_145853.2	Tpcn1	0.257	0.02011
ILMN_2738146	NM_025681	Lix1	0.257	0.02015
ILMN_2739544	NM_011491	Stc2	-0.234	0.02014
ILMN_2742551	NM_201390.1	Plec1	-0.217	0.02017
ILMN_2622057	NM_199033.1	AU067695	-0.195	0.02022
ILMN_2915232	NM_028071.1	Cotl1	0.21	0.02017
ILMN_1238558	NM_019689.1	Arid3b	-0.194	0.02025
ILMN_2496348	NM_009417.2	Tpo	-0.25	0.02026
ILMN_2724194	NM_133733	9030425E11Rik	-0.226	0.02026
ILMN_2646166	NM_008681	Ndrl	0.192	0.02045
ILMN_2943319	NM_024205.1	1200003C05Rik	0.204	0.02048
ILMN_1225192	NM_172142.1	AY078069	-0.242	0.02053
ILMN_1252110	NM_021899.2	Foxj2	-0.219	0.02053
ILMN_2820893	NM_009151.2	Selpl	-0.221	0.02049
ILMN_1218250	NM_178610	Hrb2	0.211	0.02058
ILMN_2642417	NM_008590.1	Mest	-0.239	0.02062
ILMN_3162805	NM_001025386.1	Olfr627	0.206	0.0206
ILMN_1229005	NM_198297	C030046M14Rik	0.196	0.02066
ILMN_2590421	NM_009262.1	Spock1	0.364	0.02075
ILMN_2879517	NM_011666.1	Ube1c	0.27	0.02077
ILMN_1242335	NM_146631.1	Olfr120	0.222	0.02081
ILMN_2657432	NM_173013.1	Bpy2ip1	-0.227	0.02085
ILMN_2834916	NM_011396.2	Slc22a5	0.214	0.02084
ILMN_1231030	NM_009328.1	Tcf15	0.204	0.02092
ILMN_2778530	NM_145610.1	Ppan	-0.216	0.02089
ILMN_2834344	NM_026312.2	2610029G23Rik	0.214	0.02092
ILMN_2856986	NM_009130.1	Scg3	0.254	0.02088
ILMN_1253649	NM_053128.1	Pcdhb3	0.281	0.02098
ILMN_1256378	NM_145616	D430025H09Rik	-0.198	0.02102
ILMN_2823778	NM_025436.1	Sc4mol	0.236	0.02098
ILMN_2533611	XM_146770.3	LOC235243	-0.233	0.02105
ILMN_1237518	NM_138650	Dgkg	0.27	0.02113
ILMN_2737192	NM_016876.2	Eif3s4	-0.194	0.02116
ILMN_2793270	NM_011714.1	Baz1b	0.222	0.02117
ILMN_2948649	NM_198298.1	Helz	-0.25	0.02113
ILMN_2715058	NM_175678.2	Npsr1	0.233	0.02122
ILMN_2735102	NM_153789.2	Mylip	-0.228	0.02123
ILMN_2755443	NM_021389.3	Sh3kbp1	-0.2	0.02121
ILMN_3074444	NM_001038655.1	Gng7	0.207	0.02125
ILMN_3162239	NM_001030296.2	Prr7	-0.265	0.02127
ILMN_2810301	NM_001029937.1	Sec14l3	-0.255	0.02127
ILMN_3098120	NM_009146.1	Frrs1	0.253	0.02128
ILMN_1249765	NM_024233.2	Smfn	0.203	0.0214
ILMN_2711754	NM_172291.1	Foxred1	0.209	0.02137
ILMN_2956871	NM_013851.1	Abca8b	-0.203	0.02138
ILMN_2746421	NM_028722.1	4121402D02Rik	-0.236	0.02147
ILMN_2751822	NM_181682.1	Dsg1b	0.226	0.02151
ILMN_2864844	NM_178070.2	Vps33b	-0.391	0.02143
ILMN_2646411	NM_172768	A930008A22Rik	-0.257	0.02156
ILMN_2897230	NM_009284.2	Stat6	-0.258	0.02173
ILMN_1225124	NM_009461	Ubr1	0.265	0.02177
ILMN_1232016	NM_013926.1	Cbx8	0.272	0.02178
ILMN_2640971	NM_008776.1	Pafah1b3	0.248	0.02178
ILMN_2656211	NM_199013	F630044M05Rik	0.207	0.02177
ILMN_2735046	NM_053097.1	Cml3	0.294	0.02184
ILMN_1224611	NM_177884	AW146020	0.206	0.02192
ILMN_2619903	NM_146542	Olfr11	0.198	0.02189
ILMN_2671366	NM_026377.1	6330577E15Rik	0.367	0.02186
ILMN_2770725	NM_007514	Slc7a2	0.227	0.02189
ILMN_2960714	NM_026644.1	Agpat4	0.26	0.02186
ILMN_2742136	NM_027122.2	2310010G13Rik	0.199	0.02196
ILMN_2962840	NM_009838.1	Cct6a	0.226	0.02197
ILMN_3112219	NM_001039543.1	Mlf1	0.27	0.02193
ILMN_1224110	NM_198095.1	Bst2	-0.278	0.02205
ILMN_2479585	NM_145547.1	Zfp189	0.248	0.02205
ILMN_2991930	NM_023689.2	Spock3	-0.187	0.02211
ILMN_2743082	NM_021560.2	Bhlhb5	0.225	0.02224
ILMN_1234990	NM_008083	Gap43	-0.199	0.02232
ILMN_1245383	NM_019787.2	Sec23b	0.297	0.02232
ILMN_2880906	NM_145978.1	Pdlim2	0.273	0.0223
ILMN_1234054	XM_356596	6430595O10Rik	0.261	0.02237
ILMN_2845839	NM_028543.1	1700065O13Rik	-0.255	0.02235
ILMN_2655510	XM_123003.1	Rps6ka2	0.275	0.02251
ILMN_1256784	NM_146292.1	Olfr1324	-0.226	0.02257
ILMN_2685995	NM_011164.1	Prl	0.308	0.02258
ILMN_2719069	NM_172778.1	Maob	0.279	0.02257
ILMN_2832641	NM_008306.2	Ndst1	-0.198	0.02261
ILMN_2648704	NM_198429.1	Nfatc1	0.224	0.02262
ILMN_1230648	NM_181988.1	Rerg	0.207	0.02275
ILMN_1238479	NM_025569.1	Mgst3	0.229	0.02272
ILMN_2659229	NM_009079.2	Rpl22	0.211	0.02274
ILMN_1228497	NM_011934.2	Esrrb	0.319	0.02284
ILMN_1235331	NM_177667.2	4732467L16Rik	-0.246	0.02283
ILMN_2702102	NM_175293.2	D630023F18Rik	0.192	0.02278
ILMN_3136149	NM_001038658.1	Faim2	0.33	0.02285
ILMN_3155380	NM_007808.3	Cycs	0.307	0.02282
ILMN_2443014	NM_145853.2	Tpcn1	-0.191	0.02294
ILMN_2601590	NM_019822.2	Adrm1	-0.199	0.02291
ILMN_2731407	NM_008108.1	Gdf3	-0.23	0.02288
ILMN_2740348	NM_145999.2	Rhot2	-0.242	0.02289
ILMN_3006931	NM_027409.1	Mospd1	0.242	0.02294
ILMN_2686926	NM_174852.2	Phf12	0.246	0.02296
ILMN_1253641	NM_008746.4	Ntrk3	-0.328	0.02308
ILMN_2636395	NM_146691.1	Olfr1467	0.204	0.02312
ILMN_1237725	NM_173451.1	9330196J05Rik	0.247	0.02316
ILMN_1233192	NM_023514.2	Mrps9	-0.188	0.02329
ILMN_1245118	NM_130880.1	AJ430384	-0.216	0.02329
ILMN_2886465	NM_001080943.1	Zdhhc22	0.242	0.02328
ILMN_2707207	NM_029095.1	1110011D13Rik	-0.236	0.02331
ILMN_2715690	NM_146558.1	Olfr866	-0.189	0.02335
ILMN_2775190	NM_147078	Olfr1062	-0.227	0.02333
ILMN_1225158	NM_133697.1	1110003E01Rik	-0.205	0.02346
ILMN_2734624	XM_131021.5	Tdrkh	-0.209	0.02343
ILMN_2952493	NM_001081647.1	LOC433722	0.213	0.02345
ILMN_1246201	NM_021415.2	Cacna1h	-0.228	0.02355
ILMN_2593787	NM_146037.1	Kcnk13	0.273	0.02354
ILMN_2698443	NM_010110.2	Efnb1	0.298	0.02355
ILMN_2758631	NM_008612.1	Mnat1	0.255	0.02354
ILMN_2829262	NM_175641.1	Ltbp4	-0.285	0.02354
ILMN_3096267	NM_001038593.1	Glrx2	0.24	0.02357
ILMN_1233008	NM_133347.1	Dhx30	-0.201	0.02359
ILMN_2729364	NM_183427.1	Glra2	0.277	0.02361
ILMN_2770929	NM_008003	Fgf15	-0.236	0.02361
ILMN_3163029	NM_001001327.1	Vkorc1l1	-0.207	0.02365
ILMN_2870295	NM_016674.2	Cldn1	0.346	0.0237
ILMN_1233122	NM_013480	Bglap-rs1	0.2	0.02377
ILMN_2807400	NM_029238.1	Slc35f4	0.247	0.02382
ILMN_2907878	NM_010436.2	H2afx	-0.189	0.02384
ILMN_2921383	NM_007618.2	Serpina6	0.227	0.02381
ILMN_2711007	NM_027915.1	Ap2b1	-0.221	0.02391
ILMN_1217320	NM_019519.1	Rabggta	-0.213	0.02399
ILMN_2870320	NM_178900.2	Prkd2	-0.193	0.02399
ILMN_2609568	XM_130932.5	Pygo2	-0.199	0.02412
ILMN_2746692	NM_021489.1	F12	-0.192	0.0241
ILMN_2839588	NM_178385.3	Tbcc	-0.233	0.02414
ILMN_2999762	NM_021355.2	Fmod	-0.193	0.02408
ILMN_2731444	NM_008277.1	Hpd	0.24	0.02416
ILMN_2970532	NM_027290.1	Mcm10	-0.185	0.02423
ILMN_2601728	NM_007696.2	Ovgp1	-0.219	0.02425
ILMN_2663821	NM_008054.1	Fyn	0.184	0.02427
ILMN_2699803	NM_177159	9530091C08Rik	-0.198	0.02424
ILMN_2756291	NM_198604.1	BC026778	-0.193	0.0243
ILMN_2885196	NM_001033420.2	Dock1	0.221	0.02424
ILMN_2909163	NM_001080967.2	LOC100034363	-0.234	0.02424
ILMN_2860804	NM_011638.3	Tfrc	0.29	0.02438
ILMN_2513826	NM_008764.2	Tnfrsf11b	0.202	0.0245
ILMN_2599214	NM_172286	6430548M08Rik	0.289	0.02442
ILMN_2710086	NM_139128.1	Coro6	0.2	0.02447
ILMN_1249346	NM_011449.1	Spa17	0.189	0.02461
ILMN_2744317	NM_008022.1	Foxd4	0.223	0.02457
ILMN_2961042	NM_001081202.1	L1td1	-0.214	0.02455
ILMN_2737171	NM_018737.2	Ctps2	0.215	0.02471
ILMN_2765834	NM_029985.1	A930011F22Rik	-0.199	0.02466
ILMN_2821730	NM_020278.2	Lgi1	-0.195	0.02467
ILMN_2668849	NM_027230	3632413B07Rik	-0.267	0.02476
ILMN_2684261	NM_134092.2	Mtbp	0.195	0.02478
ILMN_1233245	NM_175528	E330009J07Rik	0.237	0.02486
ILMN_2616897	NM_134163	Mbnl3	-0.182	0.02487
ILMN_2624622	NM_031185.1	Akap12	0.244	0.02483
ILMN_2644863	NM_146383.1	Olfr460	-0.211	0.02489
ILMN_2662160	NM_053261	Impa2	0.236	0.025
ILMN_2993944	NM_001037918.1	EG623661	-0.211	0.02498
ILMN_2896843	NM_054042.2	Cd248	-0.208	0.02505
ILMN_2913664	NM_175011.1	E330017A01Rik	-0.2	0.02505
ILMN_2659824	NM_026731.2	Ppp1r14a	0.342	0.02512
ILMN_2696977	NM_026069.1	Rpl37	-0.237	0.02514
ILMN_2890399	NM_001033765.1	1700071K01Rik	0.222	0.02512
ILMN_3144535	NM_001038616.1	Dmrtc1a	-0.197	0.02516
ILMN_2754985	NM_009344.1	Phlda1	-0.252	0.02524
ILMN_3027287	NM_027406.1	Fthfd	-0.192	0.02521
ILMN_1252760	NM_054070.1	Afg3l1	-0.199	0.02535
ILMN_1259564	NM_019440.2	AI481100	-0.446	0.02535
ILMN_1250417	NM_080435.1	Adcy4	-0.269	0.02547
ILMN_1254097	NM_010605.2	Kcnj5	-0.217	0.02544
ILMN_2784446	NM_011441.2	Sox17	-0.201	0.02544
ILMN_1246725	NM_080456.1	Mrps6	0.225	0.02551
ILMN_2896552	NM_013898.1	Timm8a1	0.247	0.0256
ILMN_3040041	NM_181324.2	Ddx6	-0.201	0.02562
ILMN_3161718	NM_021921.2	Mapk8ip2	-0.207	0.02563
ILMN_2984070	NM_175165.2	5430420C16Rik	-0.218	0.0257
ILMN_1236118	NM_029834.1	Ppp1r12c	0.216	0.02582
ILMN_1251943	NM_011607.1	Tnc	0.19	0.02589
ILMN_1244145	NM_139305.1	Car9	0.252	0.02594
ILMN_2754074	NM_033521.2	Laptm4b	0.252	0.02598
ILMN_1213725	NM_016918.2	Nudt5	0.221	0.02606
ILMN_1228330	NM_013880	Plcl2	-0.179	0.02605
ILMN_2683675	NM_172545.1	Ehmt1	-0.214	0.02608
ILMN_2730784	NM_019726	Gps2	-0.216	0.02601
ILMN_2733778	NM_010215.1	Il4i1	-0.212	0.02603
ILMN_2865846	NM_145441.2	Ubxd4	0.211	0.02608
ILMN_3162499	NM_028427.1	3110005G23Rik	-0.195	0.02609
ILMN_2517041	NM_010931.2	Uhrf1	-0.228	0.02619
ILMN_2708006	NM_008553.2	Ascl1	0.207	0.02619
ILMN_2756030	NM_011406.1	Slc8a1	0.209	0.02619
ILMN_2889465	NM_172850.1	Ankmy1	-0.217	0.02618
ILMN_2856628	NM_138607.1	D0HXS9928E	0.202	0.02626
ILMN_2996714	NM_207618.1	V1rd18	-0.191	0.02626
ILMN_3137956	NM_001015681.1	E130308A19Rik	-0.243	0.02627
ILMN_1244891	NM_009977.1	Cst7	-0.228	0.0263
ILMN_1252496	NM_145125	Wdr9	0.242	0.0264
ILMN_2690214	NM_183264.1	5830405N20Rik	-0.191	0.02637
ILMN_2868131	NM_133779.2	Pigt	-0.243	0.02634
ILMN_1249417	NM_178939.1	Pdrg1	-0.248	0.02644
ILMN_2662962	NM_145999.2	Rhot2	-0.235	0.02641
ILMN_2834972	NM_134253.1	Bnipl	-0.229	0.02659
ILMN_1237723	NM_008512.1	Lrp1	-0.225	0.02665
ILMN_2723058	NM_011962.2	Plod3	-0.221	0.02672
ILMN_1259621	NM_024185.3	2310047O13Rik	0.211	0.02677
ILMN_2963091	NM_175332.3	E130012A19Rik	-0.246	0.02674
ILMN_2725835	NM_008974.2	Ptp4a2	0.215	0.02684
ILMN_3120454	NM_009952.2	Creb1	0.236	0.02703
ILMN_1213763	NM_176916.2	B230365F16Rik	-0.231	0.02708
ILMN_1215039	NM_028634.2	1110014P06Rik	0.201	0.02708
ILMN_1218920	XM_111397.3	D130043K22Rik	-0.256	0.0271
ILMN_1249654	NM_016680	Sfrs16	-0.202	0.02712
ILMN_2596693	NM_028787.2	Slc35f5	-0.21	0.02707
ILMN_2688607	NM_177242.3	9130017A15Rik	-0.192	0.02714
ILMN_1235849	NM_146553.1	Olfr806	-0.232	0.02718
ILMN_2435814	NM_053168.1	Trim11	-0.186	0.02717
ILMN_2682279	NM_019832.2	Gkap1	0.27	0.02715
ILMN_2839682	NM_201646.1	Btbd6	-0.193	0.0272
ILMN_3006611	NM_011945.2	Map3k1	0.245	0.02714
ILMN_1227108	NM_011037.2	Pax2	-0.182	0.02734
ILMN_1253578	NM_011738	Ywhah	-0.181	0.02736
ILMN_2641876	NM_010617.1	Kif13a	0.23	0.02728
ILMN_2659467	NM_019640.2	Pitpnb	-0.183	0.02732
ILMN_2675289	NM_033603.2	Amn	0.215	0.02728
ILMN_2728431	NM_020006.1	Cdc42ep4	-0.244	0.02732
ILMN_2732601	NM_028710.1	6330406P08Rik	0.199	0.02727
ILMN_2674184	NM_008420.3	Kcnb1	-0.258	0.02746
ILMN_1242144	NM_011780.1	Adam23	-0.243	0.02754
ILMN_1246507	NM_010313.1	Gnb5	-0.241	0.02755
ILMN_2608602	NM_178700.2	Grsf1	-0.213	0.02752
ILMN_2727481	NM_023245.2	Palmd	-0.261	0.02753
ILMN_2812016	NM_031870.2	Msh4	-0.214	0.02751
ILMN_3153772	NM_030037.1	Mospd3	-0.27	0.02757
ILMN_1232627	NM_178745.3	6330442E10Rik	0.205	0.02763
ILMN_1254878	NM_025829.2	1300018P11Rik	-0.182	0.02767
ILMN_2717387	NM_025386.1	Fbxo36	0.231	0.0276
ILMN_2943217	NM_146165.1	Jtv1	-0.184	0.02765
ILMN_1220034	NM_008416.1	Junb	-0.315	0.02771
ILMN_1253414	NM_010419.2	Hes5	-0.483	0.02775
ILMN_2665316	NM_025570.1	Mrpl20	0.226	0.02773
ILMN_2868013	NM_023792.1	Pank1	0.237	0.02778
ILMN_1223540	NM_029901.1	Akr1c21	-0.177	0.02792
ILMN_2610156	NM_008684.1	Neo1	0.217	0.02798
ILMN_2926690	NM_001011749.1	Olfr704	0.201	0.02792
ILMN_2819553	NM_001017394.1	LOC435023	0.185	0.02802
ILMN_2920849	NM_011091.1	Pira4	-0.185	0.02805
ILMN_2938179	NM_183275.1	1110002N22Rik	-0.24	0.02804
ILMN_1224781	NM_153064.3	Ndufs2	0.296	0.02821
ILMN_1241908	NM_153592.1	Erlin2	0.252	0.0282
ILMN_1260174	NM_008801.2	Pde6d	0.202	0.02823
ILMN_3075157	NM_172605.2	Tdrd3	-0.199	0.02822
ILMN_1234539	NM_008326.1	Irgm	-0.273	0.0283
ILMN_2620030	NM_009794.1	Capn2	0.428	0.02832
ILMN_2750740	NM_178382.2	Flrt3	-0.192	0.02833
ILMN_1231586	NM_021372.1	Sertad2	-0.239	0.0284
ILMN_2629897	NM_028726.1	4632404H12Rik	0.206	0.0284
ILMN_2804559	NM_178638.2	Tmem108	0.291	0.02837
ILMN_2652181	NM_008641.1	Mast2	-0.205	0.02853
ILMN_2708243	NM_025720.1	Krtap3-2	0.201	0.02856
ILMN_2733482	NM_145523.2	Gca	0.208	0.02852
ILMN_1244936	NM_025708	4432406C05Rik	0.208	0.02866
ILMN_2797061	NM_033268.3	Actn2	-0.215	0.02866
ILMN_2988678	NM_146129.2	F730014I05Rik	-0.188	0.02866
ILMN_1215972	NM_013681	Syn2	0.274	0.02872
ILMN_1233040	NM_146075	Lemd2	-0.184	0.0287
ILMN_2454880	NM_027494	Zcchc8	0.213	0.0288
ILMN_2596259	NM_025542.1	2410001C21Rik	-0.203	0.02876
ILMN_2602032	NM_146928.1	Olfr808	-0.205	0.02872
ILMN_3145527	NM_001042620.1	Dhx15	0.395	0.02875
ILMN_2710121	NM_176073.2	Pgcp	0.239	0.02891
ILMN_2617087	NM_053207.1	Egln1	0.281	0.02899
ILMN_2646254	NM_053216.1	1700102P08Rik	0.193	0.02903
ILMN_2696687	XM_485635	1700023E05Rik	-0.211	0.02904
ILMN_2860070	NM_009991.2	Cyp11b2	-0.178	0.02893
ILMN_1251220	XM_109880.4	2700008N14Rik	-0.217	0.02905
ILMN_3079038	NM_001080548.1	Usp6nl	-0.19	0.02905
ILMN_1245927	NM_172445.1	Wdr37	-0.207	0.02922
ILMN_2779858	NM_025393.1	S100a14	-0.196	0.02924
ILMN_2936024	NM_146804.1	Olfr905	0.203	0.02924
ILMN_3161245	NM_001003670.1	Kb14	-0.185	0.02926
ILMN_1249486	NM_010796.1	Mgl1	-0.224	0.02935
ILMN_2714579	NM_009282.2	Stag1	0.186	0.02928
ILMN_2636508	XM_130383.1	8030411F24Rik	0.194	0.02942
ILMN_2639579	NM_178690.2	4732493F09Rik	-0.19	0.02945
ILMN_2850170	NM_172121.1	Zc3hdc3	-0.194	0.0294
ILMN_3022688	NR_001463.2	Xist	0.308	0.02943
ILMN_1230894	NM_207237	Man1c1	-0.228	0.02962
ILMN_2722346	NM_008376	Imap38	-0.232	0.02963
ILMN_2755833	NM_146052.2	Lrrc3b	-0.193	0.02954
ILMN_2867158	NM_028426.1	3110007F17Rik	0.186	0.02952
ILMN_1229643	NM_054041.1	Antxr1	0.257	0.02973
ILMN_1237672	NM_011234.2	Rad51	0.203	0.02965
ILMN_2660175	NM_015797.1	Fbxo6b	-0.209	0.02969
ILMN_3076909	NM_001002786.1	9830134C10Rik	0.18	0.0297
ILMN_1220016	NM_028793.1	Acbd5	-0.19	0.02977
ILMN_1250467	XM_283610.2	1110034B05Rik	0.216	0.0298
ILMN_2646241	NM_207670.1	Gripap1	-0.204	0.02983
ILMN_2648913	NM_027835.1	Ifih1	-0.279	0.02979
ILMN_2866276	NM_009970.1	Csf2ra	-0.22	0.02985
ILMN_3046283	NM_001081458.1	Ppp2r5c	-0.197	0.02982
ILMN_1222674	NM_028534.1	Smap1	0.221	0.02996
ILMN_1231246	NM_010636	Klf12	-0.205	0.02987
ILMN_2512663	NM_009523.1	Wnt4	-0.209	0.0299
ILMN_2625060	NM_011297	Rps24	0.24	0.02989
ILMN_2680160	NM_181665.1	Sdccag1	0.357	0.02991
ILMN_2740391	NM_008631.1	Mt4	-0.202	0.02995
ILMN_2917471	NM_007904.2	Ednrb	0.314	0.02996
ILMN_2596346	NM_007833.1	Dcn	0.209	0.03006
ILMN_2678460	NM_133653.1	Mat1a	-0.182	0.03002
ILMN_2696575	NM_007614.2	Ctnnb1	0.224	0.03
ILMN_2810904	NM_144944.2	Prokr2	0.243	0.03007
ILMN_3009225	NM_007385.2	Apoc4	-0.207	0.03005
ILMN_1250929	NM_029457	Senp2	-0.204	0.03012
ILMN_1252471	NM_019546.4	Prodh2	-0.184	0.03018
ILMN_2637090	NM_016913.1	Porcn	-0.185	0.03015
ILMN_2878106	NM_146930.1	Olfr791	0.199	0.03015
ILMN_3091003	NM_027836.5	Ms4a7	0.19	0.03012
ILMN_1243455	NM_017392.2	Celsr2	-0.231	0.03024
ILMN_2611037	NM_153571.1	AW049829	0.253	0.03028
ILMN_2684563	NM_171826	1110019C08Rik	0.177	0.03029
ILMN_2896322	NM_178676.2	Entpd3	0.205	0.03028
ILMN_3160420	NM_001033483.1	D030018L15Rik	-0.178	0.03026
ILMN_3161757	NM_001013802.1	LOC433479	-0.214	0.03034
ILMN_1255861	NM_008071	Gabrb3	-0.215	0.03037
ILMN_2589640	NM_007904.2	Ednrb	0.269	0.03044
ILMN_2594149	NM_025321.1	Sdhc	-0.201	0.03039
ILMN_2613687	NM_029373.1	1700025E21Rik	0.186	0.03038
ILMN_2850324	NM_001001714.1	Sohlh1	-0.193	0.03036
ILMN_3163529	NM_025481.1	Smurf2	0.197	0.03046
ILMN_2656108	NM_145373.1	BC010462	0.196	0.03058
ILMN_2722623	NM_145156.1	Slc25a28	-0.217	0.03054
ILMN_2722769	NM_181734.1	5830472M02Rik	-0.184	0.03059
ILMN_2752937	NM_146852	Olfr1339	0.232	0.03054
ILMN_1252036	NM_139232	Fgd4	0.18	0.03071
ILMN_2977404	NM_021883.1	Tmod1	0.35	0.03063
ILMN_2601020	NM_153585.3	Cnot10	-0.218	0.03073
ILMN_2752489	NM_008998.2	Rab17	0.184	0.03073
ILMN_1256299	NM_173442.1	Gcnt1	-0.215	0.03089
ILMN_2589915	NM_177900.3	Hapln4	0.27	0.03089
ILMN_2777019	NM_012046.1	Spo11	-0.197	0.03095
ILMN_1217493	NM_007910.1	Efna4	-0.197	0.03097
ILMN_2456634	NM_134184	V1rc29	0.193	0.03103
ILMN_2827646	NM_029537.1	Tmem98	0.193	0.03105
ILMN_2736848	NM_029068.2	Snx16	0.321	0.0312
ILMN_2771396	NM_016781	Prkag1	0.219	0.03111
ILMN_2797726	NM_028734.2	Steap2	0.305	0.03111
ILMN_2888842	NM_026921.2	Isca1	0.178	0.03119
ILMN_1223731	NM_009334.1	Tcfap2b	-0.174	0.03133
ILMN_2737523	NM_007975.2	F2rl3	0.232	0.03122
ILMN_1238615	NM_029402.1	Cul2	0.224	0.03143
ILMN_1241236	NM_026444.2	Cs	0.202	0.03146
ILMN_2684952	NM_134033.1	BC018601	-0.205	0.03147
ILMN_2710229	NM_009831	Ccng1	0.211	0.0314
ILMN_2712316	NM_177664.3	D3Bwg0562e	-0.271	0.03143
ILMN_2749152	NM_011681.1	Scgb1a1	0.188	0.0314
ILMN_3001013	NM_001009575.2	Armcx5	-0.179	0.03141
ILMN_3151510	NM_001038625.1	Sertad2	-0.172	0.03137
ILMN_2445926	XM_135223.2	Xylb	0.186	0.03152
ILMN_2939583	NM_024271.1	1700016D06Rik	0.198	0.03148
ILMN_2625299	NM_008596.1	Mg29	-0.183	0.03167
ILMN_2650022	NM_032004.1	Sstk	0.245	0.03164
ILMN_2665133	NM_080639.2	Timp4	0.274	0.03162
ILMN_2695085	NM_030889.1	Sorcs2	-0.274	0.03171
ILMN_1248181	NM_010731.1	Zbtb7	-0.208	0.03185
ILMN_1255927	NM_011551.2	Ubtf	-0.208	0.03176
ILMN_2484527	NM_009505.2	Vegfa	-0.255	0.03183
ILMN_2662920	NM_010022	Dbt	0.22	0.03179
ILMN_2843548	NM_134078.2	Chmp7	-0.206	0.03175
ILMN_2895293	NM_030560.2	BC003993	-0.252	0.03182
ILMN_3156554	NM_001081194.1	LOC380728	-0.197	0.03182
ILMN_2592695	NM_021377.1	Sorcs1	-0.228	0.03192
ILMN_2619348	NM_010067.2	Dnmt2	0.219	0.03192
ILMN_2878548	NM_008638.1	Mthfd2	0.231	0.03196
ILMN_1224254	NM_176838	9530027K23Rik	-0.17	0.03208
ILMN_1240067	NM_011650.2	Tsn	0.21	0.03205
ILMN_1256890	NM_029931.1	Mllt3	0.232	0.03207
ILMN_2595857	XM_134163.1	2310006J04Rik	-0.211	0.03201
ILMN_2610277	NM_172914.1	4933409I22	-0.216	0.03206
ILMN_2666519	NM_020585.1	Golga7	0.217	0.03207
ILMN_2667335	NM_053156	Allc	0.179	0.03209
ILMN_2734564	NM_026837.1	Tmem53	-0.245	0.03207
ILMN_2751102	NM_178187.2	Hist1h2ae	0.183	0.0321
ILMN_3043469	NM_001080780.1	Ret	0.221	0.03211
ILMN_1243329	NM_023118.1	Dab2	0.267	0.03219
ILMN_2737710	NM_009384.1	Tiam1	0.236	0.03219
ILMN_2947187	NM_134013.3	Psme4	0.17	0.03224
ILMN_3006575	NM_182995.1	6330503K22Rik	0.261	0.03221
ILMN_2598318	NM_011698.1	Lin7b	-0.198	0.03238
ILMN_2679626	NM_010214.2	Fhl4	-0.176	0.03226
ILMN_1226370	NM_008431.1	Kcnk4	0.218	0.03243
ILMN_1234812	NM_146057.1	Dap	-0.179	0.03246
ILMN_1256089	NM_145839	Rasgef1b	0.209	0.03243
ILMN_2609690	NM_198094.1	Brd4	-0.185	0.03249
ILMN_2667805	NM_021515	Ak1	0.249	0.03249
ILMN_2884780	NM_198864.2	Slitrk3	-0.173	0.0324
ILMN_2896823	NM_009031.2	Rbbp7	-0.209	0.03239
ILMN_2975375	NM_026849.1	1110061O04Rik	-0.262	0.03249
ILMN_1243565	NM_027288.2	Manba	0.196	0.03252
ILMN_1245471	NM_145964.1	BC002199	-0.191	0.03264
ILMN_2648867	NM_010911.1	Nfs1	0.21	0.03252
ILMN_2734000	NM_010488.1	Elavl4	0.229	0.03257
ILMN_2777543	NM_133833.1	Dst	0.232	0.03259
ILMN_2879876	NM_026254.2	Tbc1d23	-0.214	0.03264
ILMN_2885990	NM_016798.2	Pdlim3	-0.225	0.03257
ILMN_2947901	NM_175178.3	Aifm3	0.231	0.0326
ILMN_3146018	NM_001048179.1	Ccl27	-0.204	0.03262
ILMN_1223678	NM_017464.2	Nedd9	0.197	0.03267
ILMN_1233733	NM_008302.2	Hspcb	0.478	0.03273
ILMN_2632489	NM_133710.1	Ctdspl	-0.186	0.03265
ILMN_2780550	NM_025566.2	Tnfaip8l1	-0.198	0.03273
ILMN_3001871	NM_146792.1	Olfr1246	-0.188	0.03269
ILMN_3160770	NM_010818	Cd200	0.216	0.03272
ILMN_2750428	NM_011592.1	Timm44	-0.269	0.0328
ILMN_1255996	NM_009613	Adam11	-0.202	0.03293
ILMN_2913869	NM_001024626.2	BC062115	0.201	0.03296
ILMN_1225658	NM_011908.1	Ubl3	-0.173	0.03309
ILMN_2742057	NM_212444.1	Gyk	0.194	0.0331
ILMN_3163577	NM_153522.1	Scn3b	-0.176	0.03312
ILMN_1258159	NM_011400.1	Slc2a1	-0.223	0.03322
ILMN_2593410	NM_008445.1	Kif3c	-0.207	0.03321
ILMN_2607348	XM_135882.2	3830417A13Rik	-0.171	0.03328
ILMN_2896739	NM_145819.1	Mzf1	-0.185	0.03321
ILMN_2974460	NM_153514.3	Rhobtb2	-0.199	0.03324
ILMN_3162081	NM_031392.2	Wdr6	0.302	0.03321
ILMN_1230454	NM_145558.1	Hadhb	0.219	0.03341
ILMN_1258415	NM_145569	Mat2a	0.216	0.0334
ILMN_2644664	NM_198164	2700084L06Rik	-0.195	0.03335
ILMN_2720836	NM_178446.2	BC013481	0.571	0.03334
ILMN_3029538	NM_001005343.1	Sp9	-0.365	0.03343
ILMN_1220280	NM_031867.1	Tas1r1	-0.2	0.03356
ILMN_1246517	NM_133203	Klra17	0.165	0.03351
ILMN_2769795	NM_011079.1	Phkg1	0.307	0.03346
ILMN_2829295	NM_020560.1	Mrps31	0.188	0.03346
ILMN_3130719	NM_178765.2	5730410E15Rik	0.191	0.03348
ILMN_1233838	NM_033613.1	Dom3z	-0.212	0.03372
ILMN_1250435	NM_025856.1	1700029G01Rik	-0.216	0.0337
ILMN_2416413	NM_173010.1	Ube3a	0.226	0.03361
ILMN_2510260	NM_025783.2	Vps24	0.242	0.03359
ILMN_2541872	XM_356501.1	LOC382427	-0.198	0.03364
ILMN_2689401	NM_026656.2	Mcoln2	-0.2	0.03362
ILMN_2851218	NM_133359.1	AY026312	-0.191	0.03372
ILMN_2875163	NM_134002.1	Csnk1g2	-0.187	0.03366
ILMN_3034303	NM_001033364.1	BC040758	0.185	0.03373
ILMN_2446990	NM_025962	1810037K07Rik	0.183	0.03383
ILMN_2701332	NM_175035.3	E230026N22Rik	-0.195	0.03384
ILMN_2712867	NM_011594.2	Timp2	0.251	0.03381
ILMN_2741087	NM_178695.3	Prrg4	0.201	0.03379
ILMN_2822552	NM_173784.3	Ubtd2	-0.24	0.03381
ILMN_2995474	NM_001024729.1	EG546150	-0.211	0.03385
ILMN_1219820	NM_027878.1	1200002N14Rik	-0.176	0.03401
ILMN_1249336	NM_008607.1	Mmp13	-0.194	0.03387
ILMN_2776034	NM_010253	Gal	0.214	0.03395
ILMN_2803674	NM_009114.1	S100a9	0.366	0.03388
ILMN_2864497	NM_011986.2	Ncdn	-0.219	0.03393
ILMN_2940484	NM_022320.2	Gpr35	0.242	0.03395
ILMN_1223199	NM_152944.1	Mmp21	-0.199	0.03409
ILMN_2599125	NM_008241.1	Foxg1	-0.209	0.0341
ILMN_2669164	NM_009705.1	Arg2	0.23	0.03409
ILMN_2968496	NM_027945.1	Csl	0.189	0.03405
ILMN_3121717	NM_207686.1	Elavl2	0.217	0.03414
ILMN_2662602	NM_139300	Mylk	-0.186	0.03415
ILMN_2712949	NM_008514.1	Lrp6	0.201	0.03425
ILMN_2883990	NM_020296.1	Rbms1	-0.206	0.03425
ILMN_3112837	NM_029826.1	3110052N05Rik	0.231	0.03421
ILMN_1227770	NM_172622.1	Trerf1	-0.218	0.03435
ILMN_2642339	NM_011393	Slc1a2	0.262	0.03435
ILMN_3072427	NM_031167.3	Il1rn	-0.21	0.0344
ILMN_1215115	NM_177746.2	9430062J17Rik	0.217	0.03453
ILMN_1245063	NM_205810.1	Mrgprb1	0.195	0.03449
ILMN_1254721	NM_144511.1	EG13909	0.179	0.0345
ILMN_2711955	NM_053134.2	Pcdhb9	0.206	0.03454
ILMN_2740720	NM_183309.1	A630038D02	-0.176	0.03454
ILMN_2972478	NM_198862.2	Nlgn2	-0.217	0.03456
ILMN_1237993	NM_016777.2	Nasp	0.195	0.03471
ILMN_2485323	NM_133977.1	Trf	0.289	0.03467
ILMN_2702444	NM_172753.2	4732435N03Rik	0.183	0.03465
ILMN_2808751	NM_029933.3	Bcl9	0.209	0.03469
ILMN_2810473	NM_007382.1	Acadm	0.186	0.03468
ILMN_3020240	NM_153198.1	Hbp1	-0.187	0.03463
ILMN_1231146	NM_010472	Hrb	-0.201	0.03477
ILMN_1234516	NM_025556.1	2410022L05Rik	0.185	0.03483
ILMN_2656677	NM_010223.1	Fkbp8	-0.206	0.03477
ILMN_1214991	NM_153545.1	BC023296	-0.283	0.035
ILMN_1246471	NM_009431.1	Sh2bp1	0.243	0.03492
ILMN_2589662	NM_007557.2	Bmp7	-0.23	0.0349
ILMN_2632092	NM_181595.2	Ppp1r9a	-0.22	0.03495
ILMN_2813221	NM_144797.2	Metrnl	-0.178	0.03491
ILMN_2939096	NM_133251.1	Vgll1	-0.2	0.0349
ILMN_2886025	NM_001044382.1	Prok1	-0.19	0.03501
ILMN_2994287	NM_080634.2	Hps3	0.245	0.03507
ILMN_2417316	NM_198899.1	Ugcgl1	-0.209	0.03516
ILMN_2591425	NM_021896.3	Gucy1a3	0.198	0.03519
ILMN_2643746	NM_027156.2	Ddx51	-0.187	0.03515
ILMN_2667889	NM_017406.2	Crebl1	-0.181	0.03521
ILMN_2765196	NM_178597.2	Camk2g	0.212	0.03522
ILMN_2929300	NM_009530.1	Atrx	0.231	0.03515
ILMN_1219943	XM_205324.2	Slitrk2	-0.181	0.03539
ILMN_1220697	NM_010929.1	Notch4	-0.222	0.03529
ILMN_2611431	NM_008913	Ppp3ca	-0.171	0.03543
ILMN_2666690	XM_358324.1	Cul7	-0.22	0.03538
ILMN_2717936	NM_146249.3	BC031441	0.201	0.03542
ILMN_2751194	NM_199079.1	2610007K22Rik	0.237	0.03537
ILMN_2788963	NM_001013769.1	Rsl1	0.168	0.03529
ILMN_2955362	NM_144931.1	Appbp1	0.257	0.03534
ILMN_3048503	NM_027707.2	Nipbl	0.224	0.03534
ILMN_2646640	NM_144953.1	1700019D03Rik	0.235	0.03548
ILMN_2771956	NM_007594.2	Calu	0.225	0.0355
ILMN_2834379	NM_009369.1	Tgfbi	0.237	0.03545
ILMN_2861406	NM_001009947.3	Dock11	-0.197	0.03545
ILMN_2930364	NM_011431.2	Eftud2	-0.21	0.03548
ILMN_1253331	NM_177811	Zfp459	0.238	0.03564
ILMN_1258269	NM_175539.2	A130007F10Rik	0.248	0.0356
ILMN_2426983	NM_010498	Ids	0.182	0.03564
ILMN_2435079	NM_172700.1	Zmpste24	0.28	0.03572
ILMN_2643470	NM_144804.1	AV216087	0.199	0.03572
ILMN_2734391	NM_016894.1	Ramp1	-0.177	0.03566
ILMN_1240303	NM_057173.1	Lmo1	-0.181	0.03576
ILMN_1247352	NM_028772.1	Dmgdh	0.175	0.03583
ILMN_1255570	NM_007508.2	Atp6v1a1	0.241	0.03584
ILMN_2779703	NM_007948.1	Ercc1	-0.167	0.03581
ILMN_2847304	NM_001080808.1	Ccdc64	-0.203	0.03574
ILMN_2983565	NM_001013577.1	1110054O05Rik	0.203	0.03573
ILMN_2590729	NM_008445.1	Kif3c	-0.218	0.03602
ILMN_2696339	XM_354977.1	Fgfr1op	0.168	0.03598
ILMN_1259783	NM_054082.1	Mta3	0.177	0.03616
ILMN_1260446	NM_009441.1	Ttc3	0.178	0.03611
ILMN_2620804	NM_026347	4833421E05Rik	-0.187	0.03615
ILMN_2711461	NM_011577.1	Tgfb1	-0.206	0.03617
ILMN_1258376	XM_355877.1	Kcnk6	-0.192	0.03621
ILMN_2892211	NM_026415.1	2310002J15Rik	0.175	0.03628
ILMN_2972521	NM_177322.2	Agtr1a	-0.237	0.03625
ILMN_1231952	NM_013711.1	Txnrd2	-0.185	0.03645
ILMN_2599174	NM_177607.2	4933430I17Rik	0.197	0.03642
ILMN_2858324	NM_025630.2	Aggf1	-0.18	0.03635
ILMN_2700166	NM_009829	Ccnd2	-0.268	0.03649
ILMN_2763115	NM_177613.2	Cdc34	-0.199	0.0365
ILMN_3127381	NM_008616.1	Zfp239	-0.203	0.03655
ILMN_1213296	NM_153536	B130050I23Rik	-0.195	0.03672
ILMN_1244356	NM_028722.1	4121402D02Rik	-0.162	0.03671
ILMN_1259904	NM_015769.1	Ercc4	-0.303	0.03674
ILMN_2460168	NM_011715.1	Wdr1	0.207	0.03664
ILMN_2627041	NM_009142.2	Cx3cl1	-0.189	0.03675
ILMN_2664494	NM_175205.2	4632419I22Rik	-0.245	0.03665
ILMN_2944610	NM_177193.4	Islr2	0.376	0.0367
ILMN_2970834	NM_023041.2	Pex19	0.384	0.03669
ILMN_2979248	NM_001033475.1	Tmed8	0.226	0.03672
ILMN_2606088	NM_025973.2	Pgc	0.192	0.03688
ILMN_2706269	NM_013560	Hspb1	-0.178	0.03683
ILMN_2751962	NM_009280	Ss18	-0.209	0.03684
ILMN_2840296	NM_021498.2	Pole3	-0.184	0.03686
ILMN_1213978	NM_011216.1	Ptpro	0.254	0.03721
ILMN_1236917	NM_029565.2	ORF18	0.199	0.0371
ILMN_2616226	NM_016974.1	Dbp	-0.194	0.03711
ILMN_2639291	XM_127882.3	Cln5	0.168	0.03723
ILMN_2862026	NM_001033185.1	1700084C01Rik	0.243	0.03719
ILMN_2970436	NM_019874.3	Dnajb5	-0.261	0.03719
ILMN_1224644	NM_013508	Elk3	-0.185	0.03732
ILMN_2659540	NM_010901	Nfatc3	0.172	0.0373
ILMN_2876971	NM_175382.2	2700049P18Rik	0.202	0.03728
ILMN_2957543	NM_001033978.1	A130038H09Rik	-0.167	0.03728
ILMN_1224619	NM_009177	Siat4a	-0.21	0.03744
ILMN_1249021	NM_009741.2	Bcl2	-0.25	0.0375
ILMN_2758502	NM_011796.1	Capn10	-0.203	0.03742
ILMN_2788036	NM_053178.1	Acsbg1	0.248	0.03741
ILMN_1249339	NM_029391.1	Rab4b	-0.195	0.03771
ILMN_2665238	NM_016976.1	Grm1	-0.233	0.03764
ILMN_2701617	NM_010275.1	Gdnf	0.24	0.03763
ILMN_2751228	NM_026023.3	D11Ertd603e	0.271	0.0377
ILMN_2765407	NM_138680	Luc7l2	0.175	0.03764
ILMN_2827217	NM_153508.2	Clstn3	-0.235	0.03762
ILMN_2939681	NM_017372.2	Lyzs	0.532	0.03764
ILMN_3001186	NM_022413.2	Trpv6	0.233	0.03756
ILMN_1222814	NM_146481.1	Olfr890	-0.187	0.03776
ILMN_1227014	NM_198635	LOC333669	-0.183	0.0378
ILMN_2802979	NM_009170.2	Shh	0.232	0.03786
ILMN_2973804	NM_001081325.1	EG629219	-0.191	0.03779
ILMN_3117381	NM_001077362.1	Fhl1	0.185	0.03782
ILMN_2480542	NM_009496.2	Vamp1	0.237	0.03802
ILMN_2625351	NM_080559.1	Sh3bgrl3	-0.184	0.03789
ILMN_3162152	NM_001013385.1	Grm4	-0.23	0.03794
ILMN_1233613	NM_028315.1	2810028N01Rik	0.18	0.03815
ILMN_2660505	NM_183336.1	Igsf1	0.231	0.03811
ILMN_2671671	NM_172277.1	Snx8	0.189	0.03806
ILMN_2706803	NM_018776	Crlf3	0.25	0.03804
ILMN_1220793	NM_025717	4921506I22Rik	0.235	0.03828
ILMN_1225182	NM_013538.3	Cdca3	-0.217	0.03826
ILMN_2750543	NM_033320	Glce	-0.202	0.03824
ILMN_2926480	NM_001024474.2	Diras2	-0.192	0.03829
ILMN_3150313	NM_001037740.1	D330017J20Rik	0.248	0.03834
ILMN_1220700	NM_153134.2	AF322649	-0.192	0.03843
ILMN_2675268	NM_172715	4933408F15	0.221	0.03844
ILMN_2715546	NM_008161.1	Gpx3	0.164	0.03849
ILMN_2799969	NM_152810.1	Cdc5l	0.217	0.03836
ILMN_2820314	NM_011789.2	Apc2	-0.208	0.03845
ILMN_2906688	NM_001024136.1	Anks6	-0.191	0.03842
ILMN_2945348	NM_053108.2	Glrx	0.197	0.03841
ILMN_2992020	NM_001033779.1	LOC433632	0.202	0.0384
ILMN_1214945	NM_198649.1	D930036B08Rik	0.166	0.03862
ILMN_1220096	NM_028193.1	Brf1	-0.196	0.03859
ILMN_1255691	NM_130861.1	Slco1a5	0.177	0.03852
ILMN_2590219	NM_172964.1	E130310N06	-0.25	0.03858
ILMN_2597978	NM_026495.2	Btbd14a	0.19	0.03862
ILMN_2644992	NM_133231	Rfxap	-0.21	0.03867
ILMN_2651772	NM_008473.1	Krt2-1	0.194	0.03856
ILMN_2658795	NM_178609.3	E2f7	-0.25	0.03852
ILMN_2783873	NM_018863.2	Pdyn	0.202	0.03861
ILMN_2841840	NM_183086.1	Mrps10	-0.226	0.03866
ILMN_3014753	NM_008327.1	Ifi202b	-0.185	0.03855
ILMN_1232240	NM_026238.2	Narfl	0.182	0.03867
ILMN_1233564	NM_134180.1	V1rc25	-0.173	0.03874
ILMN_1236232	NM_207223.1	Centb5	-0.263	0.03879
ILMN_2467955	NM_134203.1	V1rg2	-0.171	0.03883
ILMN_2828896	NM_181395.1	Pxdn	-0.18	0.03879
ILMN_2919882	NM_001033433.1	Tmem102	-0.19	0.03883
ILMN_2973097	NM_172687.1	Coq3	0.269	0.03873
ILMN_2980247	NM_010928.1	Notch2	-0.174	0.03876
ILMN_1241437	NM_010356.2	Gsta3	-0.213	0.03892
ILMN_1244514	NM_013928.2	Schip1	0.285	0.03897
ILMN_1248114	NM_011348.1	Sema3e	-0.175	0.03887
ILMN_2595593	NM_008557.1	Fxyd3	0.259	0.03899
ILMN_2671608	NM_175012.2	Grp	0.277	0.03891
ILMN_2673369	NM_008320.2	Icsbp1	-0.245	0.03894
ILMN_2745037	NM_024191.1	Arl2bp	0.3	0.03892
ILMN_2792809	NM_026369.1	Arpc5	-0.198	0.03895
ILMN_3135037	NM_001029838.1	Pknox2	-0.208	0.03889
ILMN_1234857	NM_021503.1	Myoz2	0.181	0.03912
ILMN_2598438	NM_144524.1	1110030H02Rik	0.177	0.03906
ILMN_2647637	NM_008257.2	Hmx3	-0.179	0.03901
ILMN_2650475	NM_026516.1	2810417M05Rik	0.369	0.03906
ILMN_2660048	NM_170680.1	Abcc10	0.199	0.03908
ILMN_2984717	NM_001033429.1	Trim75	-0.223	0.0391
ILMN_1227889	NM_146135.1	Pias3	0.227	0.03921
ILMN_2593338	NM_025914.1	Actr6	0.227	0.03918
ILMN_2599782	NM_008390.1	Irf1	-0.209	0.03938
ILMN_2616180	NM_175675.1	4930471M23Rik	-0.202	0.03933
ILMN_2627205	NM_027230	3632413B07Rik	-0.241	0.03942
ILMN_2708871	NM_010172.1	F7	0.179	0.03944
ILMN_2730840	NM_009839.1	Cct6b	0.182	0.03939
ILMN_2947568	NM_007836.1	Gadd45a	-0.243	0.03941
ILMN_3132666	NM_175489.3	Osbpl8	-0.249	0.03941
ILMN_1217043	NM_010324.1	Got1	0.228	0.03954
ILMN_2480543	NM_009496.2	Vamp1	0.242	0.03954
ILMN_2664548	NM_025396.1	Pgls	-0.171	0.03954
ILMN_2778812	NM_007583.1	Cacng2	-0.241	0.0396
ILMN_2617335	NM_025316.2	Ndufb5	0.243	0.03972
ILMN_2794460	NM_144892.1	Ncoa5	-0.163	0.03979
ILMN_2889120	NM_028993.2	9130404D08Rik	-0.25	0.0397
ILMN_2910990	NM_172952.1	Gphn	-0.197	0.03979
ILMN_2637073	NM_023048.4	Asb4	0.208	0.03995
ILMN_3153010	NM_198865.1	Slitrk5	-0.193	0.03996
ILMN_3161626	NM_145401.1	Prkag2	0.395	0.03998
ILMN_1248706	NM_007697.1	Chl1	-0.176	0.04016
ILMN_2614246	NM_025926.1	Dnajb4	0.218	0.04007
ILMN_2884416	NM_139272.2	Galnt2	-0.189	0.04001
ILMN_3154007	NM_201244.1	Copg	-0.207	0.04002
ILMN_2636403	NM_153287.2	Axud1	-0.206	0.04028
ILMN_2739905	NM_029000.2	9130002C22Rik	-0.238	0.04017
ILMN_2744398	NM_017375.1	Ostf1	0.199	0.04027
ILMN_2851889	NM_025774.1	Prkrip1	-0.212	0.04027
ILMN_2936419	NM_001001177.1	BC051142	-0.327	0.04026
ILMN_3063544	NM_001040426.1	Thsd4	-0.176	0.0403
ILMN_1260378	NM_007791.2	Csrp1	0.259	0.04036
ILMN_2632585	NM_028584.1	Marveld3	0.208	0.04037
ILMN_2634720	NM_009087.1	Rpo1-3	0.233	0.0404
ILMN_2979824	NM_009063.2	Rgs5	-0.846	0.04034
ILMN_2617835	NM_015742.1	Myo9b	-0.183	0.04061
ILMN_2626619	NM_033596	Hist2h4	-0.191	0.04052
ILMN_2638558	NM_022889.2	Pes1	0.236	0.04064
ILMN_2669441	NM_011431.2	Eftud2	-0.204	0.04051
ILMN_2700265	NM_011068	Pex11a	0.183	0.04061
ILMN_2751572	NM_198014.1	9630044O09Rik	0.223	0.0405
ILMN_3137291	NM_001039537.1	Lif	-0.166	0.04064
ILMN_2661082	NM_020028.2	Edg4	0.161	0.04071
ILMN_2674844	NM_146743	Olfr507	-0.189	0.04069
ILMN_2755958	NM_019401.1	Nmi	-0.161	0.04073
ILMN_2945358	NM_001033239.1	Csta	-0.171	0.04075
ILMN_2593532	NM_146000.1	D030060M11Rik	-0.2	0.04101
ILMN_2626389	NM_153057.2	D7Ertd156e	-0.185	0.04087
ILMN_2685318	NM_130891.1	Grip1	-0.209	0.04095
ILMN_2708133	NM_201411.1	Flrt1	-0.218	0.04098
ILMN_2744478	NM_172528.2	Lrrc1	-0.194	0.04094
ILMN_2799748	NM_031252.1	Il23a	0.208	0.04086
ILMN_1218026	NM_026138.1	6330407J23Rik	0.224	0.04114
ILMN_1226095	NM_011011.1	Oprk1	0.228	0.04111
ILMN_2603693	NM_172894	B430201G11Rik	-0.267	0.04103
ILMN_3125363	NM_008044.1	Frda	0.181	0.04115
ILMN_1230931	NM_153152.2	2410015M20Rik	0.206	0.04125
ILMN_1238397	NM_146890.1	Olfr126	-0.174	0.04122
ILMN_1240178	NM_010761.1	Ccndbp1	0.24	0.0412
ILMN_1260103	NM_031165	Hspa8	-0.207	0.04134
ILMN_2615035	NM_025569.1	Mgst3	0.201	0.04131
ILMN_2639981	NM_008626	Mrc2	-0.223	0.04134
ILMN_2977210	NM_144911.1	AW060207	-0.185	0.04126
ILMN_3043245	NM_173001.1	Jmjd1a	-0.177	0.0413
ILMN_1234236	NM_030081.2	Zfyve20	-0.171	0.04138
ILMN_2606825	NM_007717.1	Cmah	-0.167	0.0415
ILMN_2637052	NM_009010.2	Rad23a	-0.177	0.04142
ILMN_2646209	NM_194444.1	Cdk10	-0.229	0.04144
ILMN_2693946	NM_146385.1	Olfr1347	-0.18	0.04147
ILMN_2727163	NM_011108.1	Pla2g2a	0.175	0.04145
ILMN_2957161	NM_026796.1	Smyd2	0.164	0.04142
ILMN_3161452	NM_001033775.1	4933422H20Rik	-0.207	0.04143
ILMN_2669589	NM_178712.2	Gpr64	0.199	0.04157
ILMN_2678755	NM_026517.1	3110001N18Rik	0.311	0.0416
ILMN_2814333	NM_010709.1	Lgtn	-0.203	0.04167
ILMN_2612178	NM_053091.1	Cox4i2	-0.217	0.04175
ILMN_2755950	NM_016971.1	Il22	-0.232	0.04184
ILMN_3078696	NM_009340.1	Tcp10a	0.204	0.04178
ILMN_2687716	NM_207248	4930433I11Rik	-0.178	0.04192
ILMN_2856166	NM_145605.1	Klhdc4	-0.233	0.042
ILMN_3103439	NM_001026211.1	Dnajc19	0.167	0.04206
ILMN_3152486	NM_019511.1	Ramp3	0.236	0.04198
ILMN_1241857	NM_015781.2	Nap1l1	0.202	0.04223
ILMN_2613303	NM_144864.1	Brd8	0.173	0.0421
ILMN_2664129	NM_153173	Hist1h4h	0.279	0.04222
ILMN_2731310	NM_013505.2	Dsc2	-0.203	0.04211
ILMN_2786708	NM_026498.1	Mrps11	0.19	0.04224
ILMN_2900431	NM_011281.1	Rorc	-0.187	0.04215
ILMN_2919263	NM_153150.1	Slc25a1	0.193	0.04222
ILMN_2936380	NM_009163.2	Sgpl1	-0.176	0.04216
ILMN_3123195	NM_001077514.1	Slc1a2	0.264	0.04209
ILMN_2634349	NM_172739.1	6430596G11Rik	0.182	0.0424
ILMN_2652260	NM_144911.1	AW060207	-0.177	0.04228
ILMN_2745036	NM_024191.1	Arl2bp	0.356	0.04239
ILMN_2791074	NM_146039.3	Wdr60	-0.196	0.04229
ILMN_2820305	NM_008586.1	Mep1b	-0.173	0.0424
ILMN_2892518	NM_213615.2	A530032D15Rik	-0.194	0.04234
ILMN_2893661	NM_001001449.1	AF067063	0.213	0.04227
ILMN_1220072	NM_153538.1	Zcchc6	-0.181	0.04253
ILMN_1236777	NM_053151.1	Klra21	-0.203	0.04247
ILMN_1244324	NM_008231.2	Hdgf	-0.257	0.04255
ILMN_2534253	XM_126291.5	LOC216963	-0.292	0.04261
ILMN_2876575	NM_024432.2	Ubxd1	-0.156	0.04259
ILMN_1224768	NM_133838	Ehd4	0.17	0.04279
ILMN_1226666	NM_007725.1	Cnn2	-0.183	0.04264
ILMN_1235014	NM_207538.1	Mrgprb5	0.227	0.04277
ILMN_1227357	NM_008028.1	Flot2	-0.199	0.04285
ILMN_2652575	NM_133345.1	Ing4	-0.174	0.04289
ILMN_2700715	NM_007793.2	Cstb	0.209	0.04285
ILMN_2728048	NM_172889.1	A230058J24Rik	0.171	0.04295
ILMN_2739039	NM_009974.2	Csnk2a2	-0.215	0.04286
ILMN_2740151	NM_144807.2	Chpt1	0.184	0.0428
ILMN_2793488	NM_011969.1	Psma7	0.251	0.04294
ILMN_3025162	NM_001034962.1	Sorbs1	0.192	0.04282
ILMN_1237529	NM_028622.1	1110014K05Rik	-0.168	0.04315
ILMN_1259674	NM_183216.2	Scd4	0.203	0.04298
ILMN_2661005	NM_178065.3	1110018G07Rik	-0.204	0.04315
ILMN_2674731	NM_015733.3	Casp9	-0.219	0.04303
ILMN_2684279	NM_145537	9530090G24Rik	-0.189	0.0431
ILMN_2719784	NM_010881	Ncoa1	-0.257	0.04313
ILMN_2856262	NM_026458.3	Abca14	-0.226	0.04302
ILMN_2982316	NM_001005426.1	Zcwpw1	-0.241	0.04313
ILMN_3141165	NM_008376.3	Gimap1	-0.186	0.04303
ILMN_1216892	NM_028880.2	Lrrtm1	-0.223	0.04322
ILMN_1221187	XM_132142.3	4931407G18Rik	-0.175	0.04333
ILMN_2619179	NM_028125	Btbd4	-0.231	0.04322
ILMN_2665757	NM_130905.2	Cd209e	0.167	0.04333
ILMN_2667788	NM_174875.2	Apg4a-ps	-0.177	0.04317
ILMN_2744603	NM_177157.2	2010323F13Rik	-0.182	0.04332
ILMN_2813712	NM_026203.1	Ahi1	-0.204	0.04332
ILMN_2813771	NM_001011871.1	Olfr506	0.167	0.04325
ILMN_2911307	NM_001005420.1	Gm347	0.171	0.04322
ILMN_2942011	NM_028783.2	Robo4	-0.209	0.04327
ILMN_1244169	NM_009160.1	Sftpd	0.181	0.04353
ILMN_2623163	NM_153078.1	Ehbp1	0.168	0.04352
ILMN_2625167	NM_013507.2	Eif4g2	0.239	0.04344
ILMN_2665411	NM_010924.1	Nnmt	-0.191	0.04337
ILMN_2851288	NM_033217.3	Ngfr	0.192	0.0434
ILMN_2961005	NM_030244.3	Ier5l	-0.266	0.04342
ILMN_2975019	NM_001011830.1	Olfr119	0.178	0.0434
ILMN_1230736	NM_146393.1	Olfr1279	-0.176	0.04354
ILMN_1231567	NM_134052.1	AL024210	0.502	0.04365
ILMN_1250073	NM_023554.1	Nol7	0.21	0.0437
ILMN_2736153	NM_022012.2	Map3k11	-0.164	0.0436
ILMN_2986978	NM_176996.3	Smo	0.189	0.04357
ILMN_3001650	NM_013864.1	Ndrg2	0.336	0.04372
ILMN_3161036	NM_010781.2	Mcpt6	0.194	0.04356
ILMN_2895847	NM_026829.1	Mthfs	-0.168	0.04384
ILMN_1217815	NM_023116.1	Cacnb2	-0.206	0.04408
ILMN_1235494	NM_025439.2	Tmem9	0.223	0.04405
ILMN_1245994	XM_289920.2	Flna	-0.175	0.04405
ILMN_2630704	NM_172697.1	Prpf38a	0.27	0.04393
ILMN_2651556	NM_031875.1	Otof	0.191	0.04393
ILMN_2775695	NM_021546	Apba2bp	0.285	0.04409
ILMN_2858121	NM_145368.2	C730036D15Rik	0.226	0.04401
ILMN_1243488	NM_013855	Abca3	0.156	0.04415
ILMN_2630495	NM_010103.1	Edil3	-0.171	0.04428
ILMN_2892310	NM_021547.1	Stard3	-0.186	0.04414
ILMN_2623199	NM_172743.1	Plekha7	-0.169	0.04443
ILMN_2671176	NM_181586.2	Sirt6	-0.173	0.04444
ILMN_2759722	NM_152993.1	Ebf4	-0.192	0.04429
ILMN_2763729	NM_146506.1	Olfr945	0.222	0.04447
ILMN_2802103	NM_001081975.1	Mfap1b	0.187	0.04447
ILMN_2873131	NM_001025246.1	Trp53i11	0.249	0.04434
ILMN_2933399	NM_175934.2	Ppp1r10	0.181	0.04433
ILMN_3143557	NM_134052.1	AL024210	0.598	0.04446
ILMN_1245678	NM_021304.2	Abhd1	-0.485	0.04465
ILMN_2425351	NM_146144.2	Usp1	0.208	0.04462
ILMN_2613646	NM_008936.1	Prop1	-0.165	0.04463
ILMN_2746947	NM_010266	Gda	0.2	0.0446
ILMN_2776056	NM_138956	Rassf3	0.189	0.04461
ILMN_2946430	NM_147087.1	Olfr585	-0.18	0.0446
ILMN_1226785	NM_152134.1	Homer1	-0.25	0.04477
ILMN_1239922	NM_009225.1	Snrpb	0.18	0.04482
ILMN_2657543	NM_011892.1	Sgcg	-0.204	0.04469
ILMN_2855019	NM_001008230.3	Rtp2	0.187	0.04484
ILMN_1224778	NM_027139.3	Taf9	-0.183	0.04504
ILMN_1255416	NM_010738.2	Ly6a	-0.313	0.04501
ILMN_2699167	NM_145615.2	Etfa	0.263	0.04488
ILMN_1216178	NM_020295	Lmbr1	0.238	0.04506
ILMN_2650468	NM_146960	MOR253-5	-0.171	0.04508
ILMN_2671286	NM_030018.2	B230114J08Rik	-0.17	0.04518
ILMN_2679830	NM_178825.1	2310046K10Rik	-0.158	0.04514
ILMN_2761422	NM_028258.1	2610524A10Rik	-0.188	0.04524
ILMN_2835637	NM_147059.1	Olfr668	-0.212	0.04506
ILMN_3093132	NM_027712.2	Dlgap1	-0.195	0.04514
ILMN_1237729	NM_010904.2	Nefh	0.3	0.04535
ILMN_2638958	NM_009786	Cacybp	0.287	0.04543
ILMN_2781178	NM_016960.1	Ccl20	-0.194	0.04525
ILMN_2846803	NM_145358.1	Camkk2	-0.217	0.04532
ILMN_3034034	NM_028527.1	1700047I17Rik	0.185	0.04527
ILMN_1220469	NM_134236.1	V1rh11	0.194	0.04561
ILMN_1258528	XM_132983.2	Lmod2	0.225	0.0456
ILMN_2597936	NM_009634	Adsl	0.189	0.04552
ILMN_2687195	NM_178732	D430030K24Rik	-0.158	0.04557
ILMN_2699989	NM_175109.2	2510038A11Rik	-0.168	0.04556
ILMN_2702208	NM_145857	Card15	0.203	0.0456
ILMN_2717667	NM_145478.1	Pim3	0.22	0.04554
ILMN_2744492	NM_173390.2	D10Bwg0940e	0.176	0.04564
ILMN_2953098	NM_026229.1	Gpr89	-0.158	0.04552
ILMN_3109491	NM_145836.1	6430527G18Rik	-0.161	0.04548
ILMN_1250531	NM_054087.1	Slc19a2	0.173	0.0457
ILMN_1255146	NM_145428.1	BC003479	0.158	0.04568
ILMN_2614540	NM_011972.1	Poli	-0.199	0.04571
ILMN_2634656	NM_025286.1	Slc31a2	-0.194	0.04571
ILMN_2694381	NM_019795.3	Dnajc7	-0.178	0.04572
ILMN_2779647	NM_207241.1	EG237009	0.172	0.04571
ILMN_2829625	NM_030699.1	Ntng1	-0.171	0.04577
ILMN_3158565	NM_025874.2	2310076L09Rik	-0.191	0.04575
ILMN_2766455	NM_178701.2	Lrrc5	0.172	0.04593
ILMN_2800655	NM_145615.2	Etfa	0.211	0.04602
ILMN_2816754	NM_023294.1	Ndc80	-0.173	0.04602
ILMN_3160984	NM_001037716.1	LOC382243	-0.175	0.04603
ILMN_1250542	NM_026904.1	Anapc10	0.154	0.04619
ILMN_2711705	NM_028099.2	Dusp11	-0.227	0.04608
ILMN_2908546	NM_145760.2	Arfgap1	-0.19	0.04606
ILMN_3015864	NM_001081146.1	Prickle2	-0.208	0.04606
ILMN_1221517	NM_008227	Hcn3	-0.158	0.04639
ILMN_1256775	NM_009381.2	Thrsp	0.249	0.04631
ILMN_2599521	NM_019396.1	Cyhr1	-0.311	0.04637
ILMN_2651706	NM_172442.2	Dtx4	0.182	0.04628
ILMN_1224012	NM_144903.2	Aldob	0.177	0.04656
ILMN_1224112	NM_016800.2	Vti1b	-0.16	0.04652
ILMN_2435756	NM_175394.1	Wtap	0.166	0.0465
ILMN_2513145	NM_138758.1	Tmlhe	0.164	0.04653
ILMN_2594567	NM_175145.2	2310003P10Rik	-0.163	0.04644
ILMN_2637321	NM_145589.2	BC006909	-0.195	0.04654
ILMN_2932453	NM_008771.2	P2rx1	-0.17	0.0466
ILMN_2986899	NM_134079.1	Adk	0.223	0.04658
ILMN_1217629	NM_008399.1	Itgae	0.225	0.04683
ILMN_2825080	NM_027570.3	Ldhd	0.166	0.04666
ILMN_2836006	NM_009582.2	Map3k12	0.172	0.04672
ILMN_1218591	NM_146374.1	Olfr368	-0.168	0.04701
ILMN_1224574	NM_007667.1	Cdh8	-0.16	0.04694
ILMN_2524189	XM_127898.4	3200001I04Rik	0.226	0.04686
ILMN_2688180	NM_206535.1	Cd200r2	-0.207	0.04703
ILMN_2719908	NM_028979.1	Cyp2j9	0.228	0.04685
ILMN_2807572	NM_011012.2	Oprl1	0.159	0.04694
ILMN_1217009	NM_134050.2	Rab15	-0.168	0.04704
ILMN_1219682	NM_207225.1	4932408F19Rik	-0.185	0.04722
ILMN_1227604	NM_178227.2	Scn3b	-0.173	0.04711
ILMN_1247588	NM_172432.1	C030002O17Rik	0.178	0.04721
ILMN_1257872	NM_025762.1	4933434E20Rik	0.193	0.04711
ILMN_2611159	NM_139308.1	Stard7	-0.19	0.04714
ILMN_2678366	NM_028707.2	Psd2	0.212	0.04706
ILMN_1221157	NM_031170.1	Krt2-8	0.308	0.04737
ILMN_1237003	NM_148673.3	D11Ertd730e	-0.204	0.04729
ILMN_2471317	NM_177384.1	Ttc16	-0.191	0.04725
ILMN_2604179	NM_145152.2	Lrrc3	-0.225	0.04734
ILMN_1246260	NM_173444.1	A530083I02Rik	-0.184	0.04766
ILMN_1255439	NM_144800.1	Mtss1	0.169	0.04764
ILMN_2611658	NM_027563.1	Krt1-4	-0.161	0.04763
ILMN_2819951	NM_172814.1	Lrp12	-0.188	0.04762
ILMN_2928479	NM_146524.1	Olfr855	-0.172	0.04761
ILMN_2934399	NM_181400.2	Wdr47	0.166	0.04757
ILMN_3062349	NM_009051.2	Rex2	-0.165	0.04765
ILMN_3069914	NM_011046.1	Furin	-0.19	0.04756
ILMN_3082864	NM_021496.1	Pvrl3	0.155	0.04747
ILMN_1218488	NM_007636.1	Cct2	0.156	0.04782
ILMN_1257428	NM_010219	Fkbp4	0.171	0.04779
ILMN_2482055	NM_207636	Fndc3	0.194	0.04768
ILMN_2635516	NM_174852.2	Phf12	-0.201	0.04777
ILMN_2680406	NM_134064.1	Rnf44	-0.167	0.04784
ILMN_2716558	NM_176898.2	C530047H08Rik	-0.164	0.04772
ILMN_2742268	NM_172480.1	Mtrr	-0.174	0.04775
ILMN_2884460	NM_001005488.1	Olfr467	-0.18	0.04778
ILMN_2944366	NM_030704.1	Hspb8	0.233	0.04785
ILMN_3126277	NM_023245.2	Palmd	-0.232	0.04775
ILMN_2507883	NM_026137.1	Wdr13	-0.179	0.04791
ILMN_2693605	NM_198658.1	Nr1h5	0.165	0.04793
ILMN_2698728	NM_026838.1	Srpx2	-0.212	0.04806
ILMN_2713593	NM_147101.1	Olfr549	-0.186	0.04801
ILMN_1220861	NM_146128	Dlgap4	-0.197	0.04825
ILMN_1240160	NM_019515.1	Nmu	0.173	0.04816
ILMN_1256849	NM_178048.2	Siat5	-0.2	0.0482
ILMN_2623046	NM_007874.2	Dp1	0.169	0.04811
ILMN_2634264	NM_019580.3	Mir16	0.283	0.04816
ILMN_2642158	NM_026536.1	Atp5s	0.169	0.04823
ILMN_2687602	NM_011138.1	Pou2f2	-0.188	0.04826
ILMN_2782248	NM_026037.2	Mboat2	-0.246	0.04818
ILMN_2938668	NM_021489.1	F12	-0.183	0.04819
ILMN_1245503	NM_053205.1	Trar1	-0.155	0.04837
ILMN_1257965	NM_010699.1	Ldh1	-0.176	0.04834
ILMN_2605872	NM_011603.2	Tbpl1	0.216	0.04844
ILMN_2613131	NM_201610.1	Neil2	0.167	0.04838
ILMN_2750515	NM_010234.2	Fos	-0.349	0.04849
ILMN_2930680	NM_175478.2	Lrfn3	-0.209	0.04834
ILMN_2613869	NM_011802.1	Clpx	0.181	0.04865
ILMN_2683586	NM_009794.1	Capn2	0.468	0.04857
ILMN_2951691	NM_178205.1	Hist1h3e	0.224	0.04852
ILMN_2971314	NM_027903.1	1300018L09Rik	-0.209	0.04856
ILMN_1224029	NM_010762.2	Mal	0.262	0.04875
ILMN_2632264	NM_133348.1	Acot7	0.16	0.0488
ILMN_2676052	NM_017376.2	Tef	-0.18	0.04878
ILMN_2736242	NM_130457	Cntnap4	0.158	0.04888
ILMN_2749383	NM_173387.1	9630041N07Rik	0.186	0.04879
ILMN_2760840	NM_146154.1	Ppp1r8	0.194	0.04892
ILMN_2903440	NM_016690.2	Hnrpdl	0.169	0.0488
ILMN_2926781	NM_001037247.1	Defb36	0.158	0.04873
ILMN_2997002	NM_020035.1	Pigo	-0.178	0.04875
ILMN_3160488	NM_001033461.1	Lrrc43	-0.203	0.04888
ILMN_3160644	NM_001033365.1	Gm628	-0.194	0.04884
ILMN_1231293	XM_130196.4	D730039F16Rik	0.181	0.04898
ILMN_2782683	NM_146737.1	Olfr494	-0.158	0.04906
ILMN_2824926	NM_020016.1	Magea2	-0.171	0.04892
ILMN_1234100	NM_133889.2	1110063F24Rik	-0.209	0.04925
ILMN_1252437	NM_025745.2	4933407N01Rik	0.177	0.04928
ILMN_2616028	NM_022415.2	Ptges	-0.178	0.04926
ILMN_2651081	XM_128642.1	Lrfn2	0.24	0.04916
ILMN_2789208	NM_023764.2	Tollip	-0.164	0.04933
ILMN_2850309	NM_011199.1	Pthr1	0.182	0.04914
ILMN_2959372	NM_027218.1	1810046I24Rik	0.165	0.04933
ILMN_1236357	NM_172540.1	4732479N06Rik	0.189	0.04947
ILMN_2518412	NM_010345	Grb10	0.17	0.04942
ILMN_2749737	NM_031843.2	Dpp7	0.194	0.04935
ILMN_2806180	NM_007782.1	Csf3r	0.185	0.04941
ILMN_2912598	NM_029505.1	Ap3m2	-0.18	0.04954
ILMN_2922334	NM_172442.2	Dtx4	0.192	0.04951
ILMN_1222699	NM_019465.1	Crtam	-0.192	0.04961
ILMN_1239569	NM_178069.2	D16Bwg1547e	0.19	0.04964
ILMN_1254966	NM_020296	Rbms1	-0.183	0.04972
ILMN_1256633	NM_013632.2	Pnp	0.164	0.04976
ILMN_2721734	NM_010290.2	Gja9	0.201	0.04964
ILMN_2783414	NM_153576.1	BC024561	0.203	0.04961
ILMN_2892480	NM_172639.1	5330431N19Rik	-0.164	0.04966
ILMN_2915166	NM_023547.1	Znhit4	-0.185	0.04974
ILMN_1234126	NM_016893.2	Fut8	-0.22	0.04999
ILMN_1246695	NM_145822.1	Ase1	-0.175	0.04992
ILMN_1258515	NM_026420.1	Paip2	0.234	0.04993
ILMN_2599657	NM_011711.1	Fmnl3	-0.198	0.04999
ILMN_2612474	NM_172153.1	Mlr1	0.208	0.0499
ILMN_2657190	NM_172518.2	Fbxo42	-0.207	0.04999
